# Supplementary material for: Extended pesticide soil monitoring in Cuban potato (Solanum tuberosum L.) production: residue co-occurrence, dissipation rates, ecological risks, and implications
Source: Environ Sci Process Impacts. 2025 Aug 13;27(9):2685–97. doi: 10.1039/d5em00119f (PMC12371700; doi:10.1039/d5em00119f)
Supplement: EM-027-D5EM00119F-s001 [file EM-027-D5EM00119F-s001.xlsx]

## Sheet: Applied_CP1_3
camp	camp1	name_paper	type	type1	pest	applied (kgAI/ha)
1	C1	S01	insecticide	I	abamectin	0.01
2	C2	S01	insecticide	I	abamectin
3	C3	S01	insecticide	I	abamectin	0.01
1	C1	S02	insecticide	I	abamectin
2	C2	S02	insecticide	I	abamectin
3	C3	S02	insecticide	I	abamectin	0.01
1	C1	S03	insecticide	I	abamectin
2	C2	S03	insecticide	I	abamectin
3	C3	S03	insecticide	I	abamectin
2	C2	S04	insecticide	I	abamectin
1	C1	S05	insecticide	I	abamectin	0.01
2	C2	S05	insecticide	I	abamectin
1	C1	S06	insecticide	I	abamectin	0.01
3	C3	S07	insecticide	I	abamectin	0.01
3	C3	S08	insecticide	I	abamectin
1	C1	S09	insecticide	I	abamectin	0.02
2	C2	S09	insecticide	I	abamectin	0.02
3	C3	S09	insecticide	I	abamectin	0.01
1	C1	S10	insecticide	I	abamectin	0.04
2	C2	S10	insecticide	I	abamectin
3	C3	S10	insecticide	I	abamectin	0.01
1	C1	S11	insecticide	I	abamectin	0.01
2	C2	S11	insecticide	I	abamectin	0.02
3	C3	S11	insecticide	I	abamectin	0.01
3	C3	S12	insecticide	I	abamectin	0.01
3	C3	S13	insecticide	I	abamectin
1	C1	S14	insecticide	I	abamectin	0.03
2	C2	S14	insecticide	I	abamectin
1	C1	S15	insecticide	I	abamectin	0.03
2	C2	S15	insecticide	I	abamectin
1	C1	S16	insecticide	I	abamectin	0.03
2	C2	S16	insecticide	I	abamectin	0.03
2	C2	S17	insecticide	I	abamectin
3	C3	S17	insecticide	I	abamectin
2	C2	S18	insecticide	I	abamectin
1	C1	S01	insecticide	I	acephate
2	C2	S01	insecticide	I	acephate
3	C3	S01	insecticide	I	acephate
1	C1	S02	insecticide	I	acephate
2	C2	S02	insecticide	I	acephate
3	C3	S02	insecticide	I	acephate
1	C1	S03	insecticide	I	acephate
2	C2	S03	insecticide	I	acephate
3	C3	S03	insecticide	I	acephate
2	C2	S04	insecticide	I	acephate
1	C1	S05	insecticide	I	acephate
2	C2	S05	insecticide	I	acephate
1	C1	S06	insecticide	I	acephate
3	C3	S07	insecticide	I	acephate	0.24
3	C3	S08	insecticide	I	acephate
1	C1	S09	insecticide	I	acephate
2	C2	S09	insecticide	I	acephate
3	C3	S09	insecticide	I	acephate
1	C1	S10	insecticide	I	acephate
2	C2	S10	insecticide	I	acephate
3	C3	S10	insecticide	I	acephate
1	C1	S11	insecticide	I	acephate
2	C2	S11	insecticide	I	acephate
3	C3	S11	insecticide	I	acephate
3	C3	S12	insecticide	I	acephate
3	C3	S13	insecticide	I	acephate
1	C1	S14	insecticide	I	acephate
2	C2	S14	insecticide	I	acephate
1	C1	S15	insecticide	I	acephate
2	C2	S15	insecticide	I	acephate
1	C1	S16	insecticide	I	acephate
2	C2	S16	insecticide	I	acephate
2	C2	S17	insecticide	I	acephate
3	C3	S17	insecticide	I	acephate
2	C2	S18	insecticide	I	acephate
1	C1	S01	insecticide	I	acetamiprid
2	C2	S01	insecticide	I	acetamiprid
3	C3	S01	insecticide	I	acetamiprid
1	C1	S02	insecticide	I	acetamiprid
2	C2	S02	insecticide	I	acetamiprid
3	C3	S02	insecticide	I	acetamiprid
1	C1	S03	insecticide	I	acetamiprid
2	C2	S03	insecticide	I	acetamiprid	0.1
3	C3	S03	insecticide	I	acetamiprid
2	C2	S04	insecticide	I	acetamiprid
1	C1	S05	insecticide	I	acetamiprid
2	C2	S05	insecticide	I	acetamiprid
1	C1	S06	insecticide	I	acetamiprid
3	C3	S07	insecticide	I	acetamiprid
3	C3	S08	insecticide	I	acetamiprid
1	C1	S09	insecticide	I	acetamiprid
2	C2	S09	insecticide	I	acetamiprid	0.2
3	C3	S09	insecticide	I	acetamiprid
1	C1	S10	insecticide	I	acetamiprid
2	C2	S10	insecticide	I	acetamiprid
3	C3	S10	insecticide	I	acetamiprid
1	C1	S11	insecticide	I	acetamiprid
2	C2	S11	insecticide	I	acetamiprid
3	C3	S11	insecticide	I	acetamiprid
3	C3	S12	insecticide	I	acetamiprid
3	C3	S13	insecticide	I	acetamiprid
1	C1	S14	insecticide	I	acetamiprid
2	C2	S14	insecticide	I	acetamiprid
1	C1	S15	insecticide	I	acetamiprid
2	C2	S15	insecticide	I	acetamiprid
1	C1	S16	insecticide	I	acetamiprid
2	C2	S16	insecticide	I	acetamiprid
2	C2	S17	insecticide	I	acetamiprid	0.42
3	C3	S17	insecticide	I	acetamiprid
2	C2	S18	insecticide	I	acetamiprid
1	C1	S01	herbicide	H	ametryn	1.6
2	C2	S01	herbicide	H	ametryn
3	C3	S01	herbicide	H	ametryn
1	C1	S02	herbicide	H	ametryn	2.4
2	C2	S02	herbicide	H	ametryn	2
3	C3	S02	herbicide	H	ametryn
1	C1	S03	herbicide	H	ametryn	1.6
2	C2	S03	herbicide	H	ametryn	1.6
3	C3	S03	herbicide	H	ametryn
2	C2	S04	herbicide	H	ametryn
1	C1	S05	herbicide	H	ametryn
2	C2	S05	herbicide	H	ametryn
1	C1	S06	herbicide	H	ametryn
3	C3	S07	herbicide	H	ametryn
3	C3	S08	herbicide	H	ametryn
1	C1	S09	herbicide	H	ametryn	2
2	C2	S09	herbicide	H	ametryn	2
3	C3	S09	herbicide	H	ametryn
1	C1	S10	herbicide	H	ametryn
2	C2	S10	herbicide	H	ametryn
3	C3	S10	herbicide	H	ametryn
1	C1	S11	herbicide	H	ametryn
2	C2	S11	herbicide	H	ametryn
3	C3	S11	herbicide	H	ametryn
3	C3	S12	herbicide	H	ametryn
3	C3	S13	herbicide	H	ametryn
1	C1	S14	herbicide	H	ametryn
2	C2	S14	herbicide	H	ametryn	2
1	C1	S15	herbicide	H	ametryn
2	C2	S15	herbicide	H	ametryn	2
1	C1	S16	herbicide	H	ametryn
2	C2	S16	herbicide	H	ametryn	2
2	C2	S17	herbicide	H	ametryn	2
3	C3	S17	herbicide	H	ametryn
2	C2	S18	herbicide	H	ametryn	2
1	C1	S01	insecticide	I	amitraz	0.13
2	C2	S01	insecticide	I	amitraz
3	C3	S01	insecticide	I	amitraz
1	C1	S02	insecticide	I	amitraz
2	C2	S02	insecticide	I	amitraz
3	C3	S02	insecticide	I	amitraz
1	C1	S03	insecticide	I	amitraz
2	C2	S03	insecticide	I	amitraz
3	C3	S03	insecticide	I	amitraz
2	C2	S04	insecticide	I	amitraz
1	C1	S05	insecticide	I	amitraz
2	C2	S05	insecticide	I	amitraz
1	C1	S06	insecticide	I	amitraz
3	C3	S07	insecticide	I	amitraz
3	C3	S08	insecticide	I	amitraz
1	C1	S09	insecticide	I	amitraz
2	C2	S09	insecticide	I	amitraz
3	C3	S09	insecticide	I	amitraz
1	C1	S10	insecticide	I	amitraz	0.2
2	C2	S10	insecticide	I	amitraz
3	C3	S10	insecticide	I	amitraz
1	C1	S11	insecticide	I	amitraz
2	C2	S11	insecticide	I	amitraz
3	C3	S11	insecticide	I	amitraz
3	C3	S12	insecticide	I	amitraz
3	C3	S13	insecticide	I	amitraz
1	C1	S14	insecticide	I	amitraz	0.15
2	C2	S14	insecticide	I	amitraz
1	C1	S15	insecticide	I	amitraz
2	C2	S15	insecticide	I	amitraz
1	C1	S16	insecticide	I	amitraz	0.15
2	C2	S16	insecticide	I	amitraz
2	C2	S17	insecticide	I	amitraz
3	C3	S17	insecticide	I	amitraz
2	C2	S18	insecticide	I	amitraz
1	C1	S01	herbicide	H	ammonium glyphosinate
2	C2	S01	herbicide	H	ammonium glyphosinate
3	C3	S01	herbicide	H	ammonium glyphosinate	0.56
1	C1	S02	herbicide	H	ammonium glyphosinate	0.15
2	C2	S02	herbicide	H	ammonium glyphosinate
3	C3	S02	herbicide	H	ammonium glyphosinate	0.19
1	C1	S03	herbicide	H	ammonium glyphosinate	0.15
2	C2	S03	herbicide	H	ammonium glyphosinate
3	C3	S03	herbicide	H	ammonium glyphosinate	0.56
2	C2	S04	herbicide	H	ammonium glyphosinate
1	C1	S05	herbicide	H	ammonium glyphosinate
2	C2	S05	herbicide	H	ammonium glyphosinate
1	C1	S06	herbicide	H	ammonium glyphosinate
3	C3	S07	herbicide	H	ammonium glyphosinate
3	C3	S08	herbicide	H	ammonium glyphosinate	0.08
1	C1	S09	herbicide	H	ammonium glyphosinate
2	C2	S09	herbicide	H	ammonium glyphosinate
3	C3	S09	herbicide	H	ammonium glyphosinate	0.28
1	C1	S10	herbicide	H	ammonium glyphosinate
2	C2	S10	herbicide	H	ammonium glyphosinate
3	C3	S10	herbicide	H	ammonium glyphosinate
1	C1	S11	herbicide	H	ammonium glyphosinate
2	C2	S11	herbicide	H	ammonium glyphosinate
3	C3	S11	herbicide	H	ammonium glyphosinate
3	C3	S12	herbicide	H	ammonium glyphosinate
3	C3	S13	herbicide	H	ammonium glyphosinate
1	C1	S14	herbicide	H	ammonium glyphosinate
2	C2	S14	herbicide	H	ammonium glyphosinate
1	C1	S15	herbicide	H	ammonium glyphosinate
2	C2	S15	herbicide	H	ammonium glyphosinate
1	C1	S16	herbicide	H	ammonium glyphosinate
2	C2	S16	herbicide	H	ammonium glyphosinate
2	C2	S17	herbicide	H	ammonium glyphosinate
3	C3	S17	herbicide	H	ammonium glyphosinate	0.06
2	C2	S18	herbicide	H	ammonium glyphosinate
1	C1	S01	fungicide	F	azoxystrobin
2	C2	S01	fungicide	F	azoxystrobin
3	C3	S01	fungicide	F	azoxystrobin	0.25
1	C1	S02	fungicide	F	azoxystrobin
2	C2	S02	fungicide	F	azoxystrobin	1.16
3	C3	S02	fungicide	F	azoxystrobin	0.54
1	C1	S03	fungicide	F	azoxystrobin	0.25
2	C2	S03	fungicide	F	azoxystrobin	0.23
3	C3	S03	fungicide	F	azoxystrobin	1.23
2	C2	S04	fungicide	F	azoxystrobin
1	C1	S05	fungicide	F	azoxystrobin
2	C2	S05	fungicide	F	azoxystrobin
1	C1	S06	fungicide	F	azoxystrobin
3	C3	S07	fungicide	F	azoxystrobin	0.43
3	C3	S08	fungicide	F	azoxystrobin	0.24
1	C1	S09	fungicide	F	azoxystrobin
2	C2	S09	fungicide	F	azoxystrobin	0.25
3	C3	S09	fungicide	F	azoxystrobin	0.81
1	C1	S10	fungicide	F	azoxystrobin	0.5
2	C2	S10	fungicide	F	azoxystrobin	0.5
3	C3	S10	fungicide	F	azoxystrobin	0.56
1	C1	S11	fungicide	F	azoxystrobin
2	C2	S11	fungicide	F	azoxystrobin	0.5
3	C3	S11	fungicide	F	azoxystrobin	0.06
3	C3	S12	fungicide	F	azoxystrobin	0.56
3	C3	S13	fungicide	F	azoxystrobin	0.25
1	C1	S14	fungicide	F	azoxystrobin	0.5
2	C2	S14	fungicide	F	azoxystrobin	0.25
1	C1	S15	fungicide	F	azoxystrobin
2	C2	S15	fungicide	F	azoxystrobin	0.25
1	C1	S16	fungicide	F	azoxystrobin
2	C2	S16	fungicide	F	azoxystrobin	0.25
2	C2	S17	fungicide	F	azoxystrobin	0.13
3	C3	S17	fungicide	F	azoxystrobin
2	C2	S18	fungicide	F	azoxystrobin
1	C1	S01	fungicide	F	benalaxyl
2	C2	S01	fungicide	F	benalaxyl
3	C3	S01	fungicide	F	benalaxyl	0.2
1	C1	S02	fungicide	F	benalaxyl
2	C2	S02	fungicide	F	benalaxyl
3	C3	S02	fungicide	F	benalaxyl	0.08
1	C1	S03	fungicide	F	benalaxyl	0.1
2	C2	S03	fungicide	F	benalaxyl
3	C3	S03	fungicide	F	benalaxyl
2	C2	S04	fungicide	F	benalaxyl
1	C1	S05	fungicide	F	benalaxyl
2	C2	S05	fungicide	F	benalaxyl
1	C1	S06	fungicide	F	benalaxyl
3	C3	S07	fungicide	F	benalaxyl	0.2
3	C3	S08	fungicide	F	benalaxyl	0.02
1	C1	S09	fungicide	F	benalaxyl
2	C2	S09	fungicide	F	benalaxyl
3	C3	S09	fungicide	F	benalaxyl
1	C1	S10	fungicide	F	benalaxyl
2	C2	S10	fungicide	F	benalaxyl
3	C3	S10	fungicide	F	benalaxyl
1	C1	S11	fungicide	F	benalaxyl
2	C2	S11	fungicide	F	benalaxyl
3	C3	S11	fungicide	F	benalaxyl	0.2
3	C3	S12	fungicide	F	benalaxyl	0.1
3	C3	S13	fungicide	F	benalaxyl	0.1
1	C1	S14	fungicide	F	benalaxyl
2	C2	S14	fungicide	F	benalaxyl
1	C1	S15	fungicide	F	benalaxyl
2	C2	S15	fungicide	F	benalaxyl
1	C1	S16	fungicide	F	benalaxyl
2	C2	S16	fungicide	F	benalaxyl
2	C2	S17	fungicide	F	benalaxyl
3	C3	S17	fungicide	F	benalaxyl
2	C2	S18	fungicide	F	benalaxyl
1	C1	S01	herbicide	H	bentazone	1.44
2	C2	S01	herbicide	H	bentazone
3	C3	S01	herbicide	H	bentazone
1	C1	S02	herbicide	H	bentazone	1.44
2	C2	S02	herbicide	H	bentazone
3	C3	S02	herbicide	H	bentazone
1	C1	S03	herbicide	H	bentazone	2.88
2	C2	S03	herbicide	H	bentazone
3	C3	S03	herbicide	H	bentazone
2	C2	S04	herbicide	H	bentazone
1	C1	S05	herbicide	H	bentazone
2	C2	S05	herbicide	H	bentazone
1	C1	S06	herbicide	H	bentazone
3	C3	S07	herbicide	H	bentazone
3	C3	S08	herbicide	H	bentazone
1	C1	S09	herbicide	H	bentazone
2	C2	S09	herbicide	H	bentazone
3	C3	S09	herbicide	H	bentazone
1	C1	S10	herbicide	H	bentazone
2	C2	S10	herbicide	H	bentazone
3	C3	S10	herbicide	H	bentazone
1	C1	S11	herbicide	H	bentazone
2	C2	S11	herbicide	H	bentazone
3	C3	S11	herbicide	H	bentazone
3	C3	S12	herbicide	H	bentazone
3	C3	S13	herbicide	H	bentazone
1	C1	S14	herbicide	H	bentazone
2	C2	S14	herbicide	H	bentazone
1	C1	S15	herbicide	H	bentazone
2	C2	S15	herbicide	H	bentazone
1	C1	S16	herbicide	H	bentazone
2	C2	S16	herbicide	H	bentazone
2	C2	S17	herbicide	H	bentazone
3	C3	S17	herbicide	H	bentazone
2	C2	S18	herbicide	H	bentazone
1	C1	S01	insecticide	I	bifenthrin	0.01
2	C2	S01	insecticide	I	bifenthrin
3	C3	S01	insecticide	I	bifenthrin
1	C1	S02	insecticide	I	bifenthrin	0.01
2	C2	S02	insecticide	I	bifenthrin
3	C3	S02	insecticide	I	bifenthrin	0.03
1	C1	S03	insecticide	I	bifenthrin	0.02
2	C2	S03	insecticide	I	bifenthrin
3	C3	S03	insecticide	I	bifenthrin	0.02
2	C2	S04	insecticide	I	bifenthrin
1	C1	S05	insecticide	I	bifenthrin	0.01
2	C2	S05	insecticide	I	bifenthrin
1	C1	S06	insecticide	I	bifenthrin	0.06
3	C3	S07	insecticide	I	bifenthrin	0.03
3	C3	S08	insecticide	I	bifenthrin	0.01
1	C1	S09	insecticide	I	bifenthrin	0.02
2	C2	S09	insecticide	I	bifenthrin
3	C3	S09	insecticide	I	bifenthrin
1	C1	S10	insecticide	I	bifenthrin	0.02
2	C2	S10	insecticide	I	bifenthrin
3	C3	S10	insecticide	I	bifenthrin	0.01
1	C1	S11	insecticide	I	bifenthrin
2	C2	S11	insecticide	I	bifenthrin	0.01
3	C3	S11	insecticide	I	bifenthrin	0.01
3	C3	S12	insecticide	I	bifenthrin	0.01
3	C3	S13	insecticide	I	bifenthrin
1	C1	S14	insecticide	I	bifenthrin	0.02
2	C2	S14	insecticide	I	bifenthrin	0.01
1	C1	S15	insecticide	I	bifenthrin	0.02
2	C2	S15	insecticide	I	bifenthrin	0.01
1	C1	S16	insecticide	I	bifenthrin	0.09
2	C2	S16	insecticide	I	bifenthrin
2	C2	S17	insecticide	I	bifenthrin
3	C3	S17	insecticide	I	bifenthrin
2	C2	S18	insecticide	I	bifenthrin
1	C1	S01	fungicide	F	chlorothalonil
2	C2	S01	fungicide	F	chlorothalonil	1.65
3	C3	S01	fungicide	F	chlorothalonil	3.075
1	C1	S02	fungicide	F	chlorothalonil
2	C2	S02	fungicide	F	chlorothalonil
3	C3	S02	fungicide	F	chlorothalonil	9.846
1	C1	S03	fungicide	F	chlorothalonil	1
2	C2	S03	fungicide	F	chlorothalonil
3	C3	S03	fungicide	F	chlorothalonil	7
2	C2	S04	fungicide	F	chlorothalonil
1	C1	S05	fungicide	F	chlorothalonil	1.75
2	C2	S05	fungicide	F	chlorothalonil
1	C1	S06	fungicide	F	chlorothalonil
3	C3	S07	fungicide	F	chlorothalonil	10.023
3	C3	S08	fungicide	F	chlorothalonil	5.237
1	C1	S09	fungicide	F	chlorothalonil
2	C2	S09	fungicide	F	chlorothalonil
3	C3	S09	fungicide	F	chlorothalonil	3
1	C1	S10	fungicide	F	chlorothalonil
2	C2	S10	fungicide	F	chlorothalonil	1.65
3	C3	S10	fungicide	F	chlorothalonil	4
1	C1	S11	fungicide	F	chlorothalonil
2	C2	S11	fungicide	F	chlorothalonil
3	C3	S11	fungicide	F	chlorothalonil	7
3	C3	S12	fungicide	F	chlorothalonil	3.65
3	C3	S13	fungicide	F	chlorothalonil	4.65
1	C1	S14	fungicide	F	chlorothalonil
2	C2	S14	fungicide	F	chlorothalonil
1	C1	S15	fungicide	F	chlorothalonil
2	C2	S15	fungicide	F	chlorothalonil
1	C1	S16	fungicide	F	chlorothalonil
2	C2	S16	fungicide	F	chlorothalonil
2	C2	S17	fungicide	F	chlorothalonil	0.83
3	C3	S17	fungicide	F	chlorothalonil	1
2	C2	S18	fungicide	F	chlorothalonil
1	C1	S01	insecticide	I	chlorpheanapyr	0.1
2	C2	S01	insecticide	I	chlorpheanapyr
3	C3	S01	insecticide	I	chlorpheanapyr
1	C1	S02	insecticide	I	chlorpheanapyr
2	C2	S02	insecticide	I	chlorpheanapyr
3	C3	S02	insecticide	I	chlorpheanapyr
1	C1	S03	insecticide	I	chlorpheanapyr
2	C2	S03	insecticide	I	chlorpheanapyr
3	C3	S03	insecticide	I	chlorpheanapyr
2	C2	S04	insecticide	I	chlorpheanapyr
1	C1	S05	insecticide	I	chlorpheanapyr
2	C2	S05	insecticide	I	chlorpheanapyr
1	C1	S06	insecticide	I	chlorpheanapyr
3	C3	S07	insecticide	I	chlorpheanapyr
3	C3	S08	insecticide	I	chlorpheanapyr
1	C1	S09	insecticide	I	chlorpheanapyr
2	C2	S09	insecticide	I	chlorpheanapyr
3	C3	S09	insecticide	I	chlorpheanapyr
1	C1	S10	insecticide	I	chlorpheanapyr
2	C2	S10	insecticide	I	chlorpheanapyr	0.24
3	C3	S10	insecticide	I	chlorpheanapyr
1	C1	S11	insecticide	I	chlorpheanapyr
2	C2	S11	insecticide	I	chlorpheanapyr
3	C3	S11	insecticide	I	chlorpheanapyr
3	C3	S12	insecticide	I	chlorpheanapyr
3	C3	S13	insecticide	I	chlorpheanapyr
1	C1	S14	insecticide	I	chlorpheanapyr	0.1
2	C2	S14	insecticide	I	chlorpheanapyr
1	C1	S15	insecticide	I	chlorpheanapyr
2	C2	S15	insecticide	I	chlorpheanapyr	0.12
1	C1	S16	insecticide	I	chlorpheanapyr	0.1
2	C2	S16	insecticide	I	chlorpheanapyr	0.12
2	C2	S17	insecticide	I	chlorpheanapyr	0.12
3	C3	S17	insecticide	I	chlorpheanapyr
2	C2	S18	insecticide	I	chlorpheanapyr
1	C1	S01	fungicide	F	cupper oxychloride
2	C2	S01	fungicide	F	cupper oxychloride	1.52
3	C3	S01	fungicide	F	cupper oxychloride
1	C1	S02	fungicide	F	cupper oxychloride
2	C2	S02	fungicide	F	cupper oxychloride	1.52
3	C3	S02	fungicide	F	cupper oxychloride
1	C1	S03	fungicide	F	cupper oxychloride
2	C2	S03	fungicide	F	cupper oxychloride	0.76
3	C3	S03	fungicide	F	cupper oxychloride
2	C2	S04	fungicide	F	cupper oxychloride	1.52
1	C1	S05	fungicide	F	cupper oxychloride
2	C2	S05	fungicide	F	cupper oxychloride
1	C1	S06	fungicide	F	cupper oxychloride	0.94
3	C3	S07	fungicide	F	cupper oxychloride
3	C3	S08	fungicide	F	cupper oxychloride
1	C1	S09	fungicide	F	cupper oxychloride
2	C2	S09	fungicide	F	cupper oxychloride	1.51
3	C3	S09	fungicide	F	cupper oxychloride
1	C1	S10	fungicide	F	cupper oxychloride
2	C2	S10	fungicide	F	cupper oxychloride	0.76
3	C3	S10	fungicide	F	cupper oxychloride
1	C1	S11	fungicide	F	cupper oxychloride
2	C2	S11	fungicide	F	cupper oxychloride	0.76
3	C3	S11	fungicide	F	cupper oxychloride
3	C3	S12	fungicide	F	cupper oxychloride
3	C3	S13	fungicide	F	cupper oxychloride
1	C1	S14	fungicide	F	cupper oxychloride
2	C2	S14	fungicide	F	cupper oxychloride	0.76
1	C1	S15	fungicide	F	cupper oxychloride
2	C2	S15	fungicide	F	cupper oxychloride	1.51
1	C1	S16	fungicide	F	cupper oxychloride
2	C2	S16	fungicide	F	cupper oxychloride	1.51
2	C2	S17	fungicide	F	cupper oxychloride
3	C3	S17	fungicide	F	cupper oxychloride
2	C2	S18	fungicide	F	cupper oxychloride
1	C1	S01	fungicide	F	cyproconazole	0.48
2	C2	S01	fungicide	F	cyproconazole
3	C3	S01	fungicide	F	cyproconazole
1	C1	S02	fungicide	F	cyproconazole	0.4
2	C2	S02	fungicide	F	cyproconazole
3	C3	S02	fungicide	F	cyproconazole
1	C1	S03	fungicide	F	cyproconazole	0.1
2	C2	S03	fungicide	F	cyproconazole
3	C3	S03	fungicide	F	cyproconazole
2	C2	S04	fungicide	F	cyproconazole
1	C1	S05	fungicide	F	cyproconazole	0.02
2	C2	S05	fungicide	F	cyproconazole
1	C1	S06	fungicide	F	cyproconazole
3	C3	S07	fungicide	F	cyproconazole
3	C3	S08	fungicide	F	cyproconazole
1	C1	S09	fungicide	F	cyproconazole	0.19
2	C2	S09	fungicide	F	cyproconazole
3	C3	S09	fungicide	F	cyproconazole
1	C1	S10	fungicide	F	cyproconazole	0.32
2	C2	S10	fungicide	F	cyproconazole	0.08
3	C3	S10	fungicide	F	cyproconazole
1	C1	S11	fungicide	F	cyproconazole	0.19
2	C2	S11	fungicide	F	cyproconazole
3	C3	S11	fungicide	F	cyproconazole
3	C3	S12	fungicide	F	cyproconazole
3	C3	S13	fungicide	F	cyproconazole
1	C1	S14	fungicide	F	cyproconazole	0.1
2	C2	S14	fungicide	F	cyproconazole
1	C1	S15	fungicide	F	cyproconazole	0.29
2	C2	S15	fungicide	F	cyproconazole	0.08
1	C1	S16	fungicide	F	cyproconazole	0.1
2	C2	S16	fungicide	F	cyproconazole
2	C2	S17	fungicide	F	cyproconazole	0.74
3	C3	S17	fungicide	F	cyproconazole
2	C2	S18	fungicide	F	cyproconazole	0.34
1	C1	S01	insecticide	I	diafenthiuron
2	C2	S01	insecticide	I	diafenthiuron	1.5
3	C3	S01	insecticide	I	diafenthiuron
1	C1	S02	insecticide	I	diafenthiuron
2	C2	S02	insecticide	I	diafenthiuron
3	C3	S02	insecticide	I	diafenthiuron
1	C1	S03	insecticide	I	diafenthiuron
2	C2	S03	insecticide	I	diafenthiuron
3	C3	S03	insecticide	I	diafenthiuron
2	C2	S04	insecticide	I	diafenthiuron
1	C1	S05	insecticide	I	diafenthiuron
2	C2	S05	insecticide	I	diafenthiuron
1	C1	S06	insecticide	I	diafenthiuron
3	C3	S07	insecticide	I	diafenthiuron
3	C3	S08	insecticide	I	diafenthiuron
1	C1	S09	insecticide	I	diafenthiuron
2	C2	S09	insecticide	I	diafenthiuron
3	C3	S09	insecticide	I	diafenthiuron
1	C1	S10	insecticide	I	diafenthiuron	0.75
2	C2	S10	insecticide	I	diafenthiuron	1.5
3	C3	S10	insecticide	I	diafenthiuron
1	C1	S11	insecticide	I	diafenthiuron
2	C2	S11	insecticide	I	diafenthiuron
3	C3	S11	insecticide	I	diafenthiuron
3	C3	S12	insecticide	I	diafenthiuron
3	C3	S13	insecticide	I	diafenthiuron
1	C1	S14	insecticide	I	diafenthiuron
2	C2	S14	insecticide	I	diafenthiuron	0.75
1	C1	S15	insecticide	I	diafenthiuron
2	C2	S15	insecticide	I	diafenthiuron	0.75
1	C1	S16	insecticide	I	diafenthiuron
2	C2	S16	insecticide	I	diafenthiuron
2	C2	S17	insecticide	I	diafenthiuron	0.5
3	C3	S17	insecticide	I	diafenthiuron
2	C2	S18	insecticide	I	diafenthiuron
1	C1	S01	fungicide	F	dimethomorph
2	C2	S01	fungicide	F	dimethomorph
3	C3	S01	fungicide	F	dimethomorph
1	C1	S02	fungicide	F	dimethomorph
2	C2	S02	fungicide	F	dimethomorph	0.18
3	C3	S02	fungicide	F	dimethomorph	0.07
1	C1	S03	fungicide	F	dimethomorph
2	C2	S03	fungicide	F	dimethomorph	0.18
3	C3	S03	fungicide	F	dimethomorph
2	C2	S04	fungicide	F	dimethomorph
1	C1	S05	fungicide	F	dimethomorph
2	C2	S05	fungicide	F	dimethomorph
1	C1	S06	fungicide	F	dimethomorph
3	C3	S07	fungicide	F	dimethomorph
3	C3	S08	fungicide	F	dimethomorph	0.03
1	C1	S09	fungicide	F	dimethomorph
2	C2	S09	fungicide	F	dimethomorph
3	C3	S09	fungicide	F	dimethomorph
1	C1	S10	fungicide	F	dimethomorph
2	C2	S10	fungicide	F	dimethomorph
3	C3	S10	fungicide	F	dimethomorph
1	C1	S11	fungicide	F	dimethomorph
2	C2	S11	fungicide	F	dimethomorph
3	C3	S11	fungicide	F	dimethomorph
3	C3	S12	fungicide	F	dimethomorph
3	C3	S13	fungicide	F	dimethomorph
1	C1	S14	fungicide	F	dimethomorph
2	C2	S14	fungicide	F	dimethomorph
1	C1	S15	fungicide	F	dimethomorph
2	C2	S15	fungicide	F	dimethomorph
1	C1	S16	fungicide	F	dimethomorph
2	C2	S16	fungicide	F	dimethomorph
2	C2	S17	fungicide	F	dimethomorph
3	C3	S17	fungicide	F	dimethomorph
2	C2	S18	fungicide	F	dimethomorph
1	C1	S01	herbicide	H	diquat
2	C2	S01	herbicide	H	diquat
3	C3	S01	herbicide	H	diquat
1	C1	S02	herbicide	H	diquat
2	C2	S02	herbicide	H	diquat
3	C3	S02	herbicide	H	diquat
1	C1	S03	herbicide	H	diquat
2	C2	S03	herbicide	H	diquat
3	C3	S03	herbicide	H	diquat
2	C2	S04	herbicide	H	diquat
1	C1	S05	herbicide	H	diquat
2	C2	S05	herbicide	H	diquat
1	C1	S06	herbicide	H	diquat
3	C3	S07	herbicide	H	diquat
3	C3	S08	herbicide	H	diquat	0.17
1	C1	S09	herbicide	H	diquat
2	C2	S09	herbicide	H	diquat
3	C3	S09	herbicide	H	diquat
1	C1	S10	herbicide	H	diquat
2	C2	S10	herbicide	H	diquat
3	C3	S10	herbicide	H	diquat
1	C1	S11	herbicide	H	diquat
2	C2	S11	herbicide	H	diquat
3	C3	S11	herbicide	H	diquat
3	C3	S12	herbicide	H	diquat
3	C3	S13	herbicide	H	diquat
1	C1	S14	herbicide	H	diquat
2	C2	S14	herbicide	H	diquat
1	C1	S15	herbicide	H	diquat
2	C2	S15	herbicide	H	diquat
1	C1	S16	herbicide	H	diquat
2	C2	S16	herbicide	H	diquat
2	C2	S17	herbicide	H	diquat
3	C3	S17	herbicide	H	diquat
2	C2	S18	herbicide	H	diquat
1	C1	S01	fungicide	F	epoxiconazole
2	C2	S01	fungicide	F	epoxiconazole
3	C3	S01	fungicide	F	epoxiconazole
1	C1	S02	fungicide	F	epoxiconazole
2	C2	S02	fungicide	F	epoxiconazole
3	C3	S02	fungicide	F	epoxiconazole	0.1
1	C1	S03	fungicide	F	epoxiconazole
2	C2	S03	fungicide	F	epoxiconazole
3	C3	S03	fungicide	F	epoxiconazole
2	C2	S04	fungicide	F	epoxiconazole
1	C1	S05	fungicide	F	epoxiconazole
2	C2	S05	fungicide	F	epoxiconazole
1	C1	S06	fungicide	F	epoxiconazole	0.03
3	C3	S07	fungicide	F	epoxiconazole	0.02
3	C3	S08	fungicide	F	epoxiconazole
1	C1	S09	fungicide	F	epoxiconazole
2	C2	S09	fungicide	F	epoxiconazole
3	C3	S09	fungicide	F	epoxiconazole
1	C1	S10	fungicide	F	epoxiconazole
2	C2	S10	fungicide	F	epoxiconazole
3	C3	S10	fungicide	F	epoxiconazole
1	C1	S11	fungicide	F	epoxiconazole
2	C2	S11	fungicide	F	epoxiconazole
3	C3	S11	fungicide	F	epoxiconazole
3	C3	S12	fungicide	F	epoxiconazole
3	C3	S13	fungicide	F	epoxiconazole
1	C1	S14	fungicide	F	epoxiconazole
2	C2	S14	fungicide	F	epoxiconazole
1	C1	S15	fungicide	F	epoxiconazole
2	C2	S15	fungicide	F	epoxiconazole
1	C1	S16	fungicide	F	epoxiconazole
2	C2	S16	fungicide	F	epoxiconazole
2	C2	S17	fungicide	F	epoxiconazole
3	C3	S17	fungicide	F	epoxiconazole
2	C2	S18	fungicide	F	epoxiconazole
1	C1	S01	herbicide	H	fenoxaprop-p-ethyl
2	C2	S01	herbicide	H	fenoxaprop-p-ethyl
3	C3	S01	herbicide	H	fenoxaprop-p-ethyl
1	C1	S02	herbicide	H	fenoxaprop-p-ethyl
2	C2	S02	herbicide	H	fenoxaprop-p-ethyl
3	C3	S02	herbicide	H	fenoxaprop-p-ethyl
1	C1	S03	herbicide	H	fenoxaprop-p-ethyl
2	C2	S03	herbicide	H	fenoxaprop-p-ethyl
3	C3	S03	herbicide	H	fenoxaprop-p-ethyl
2	C2	S04	herbicide	H	fenoxaprop-p-ethyl
1	C1	S05	herbicide	H	fenoxaprop-p-ethyl
2	C2	S05	herbicide	H	fenoxaprop-p-ethyl
1	C1	S06	herbicide	H	fenoxaprop-p-ethyl
3	C3	S07	herbicide	H	fenoxaprop-p-ethyl	0.01
3	C3	S08	herbicide	H	fenoxaprop-p-ethyl
1	C1	S09	herbicide	H	fenoxaprop-p-ethyl
2	C2	S09	herbicide	H	fenoxaprop-p-ethyl
3	C3	S09	herbicide	H	fenoxaprop-p-ethyl
1	C1	S10	herbicide	H	fenoxaprop-p-ethyl
2	C2	S10	herbicide	H	fenoxaprop-p-ethyl
3	C3	S10	herbicide	H	fenoxaprop-p-ethyl
1	C1	S11	herbicide	H	fenoxaprop-p-ethyl
2	C2	S11	herbicide	H	fenoxaprop-p-ethyl
3	C3	S11	herbicide	H	fenoxaprop-p-ethyl
3	C3	S12	herbicide	H	fenoxaprop-p-ethyl
3	C3	S13	herbicide	H	fenoxaprop-p-ethyl
1	C1	S14	herbicide	H	fenoxaprop-p-ethyl
2	C2	S14	herbicide	H	fenoxaprop-p-ethyl
1	C1	S15	herbicide	H	fenoxaprop-p-ethyl
2	C2	S15	herbicide	H	fenoxaprop-p-ethyl
1	C1	S16	herbicide	H	fenoxaprop-p-ethyl
2	C2	S16	herbicide	H	fenoxaprop-p-ethyl
2	C2	S17	herbicide	H	fenoxaprop-p-ethyl
3	C3	S17	herbicide	H	fenoxaprop-p-ethyl
2	C2	S18	herbicide	H	fenoxaprop-p-ethyl
1	C1	S01	insecticide	I	fenpyroximate
2	C2	S01	insecticide	I	fenpyroximate
3	C3	S01	insecticide	I	fenpyroximate
1	C1	S02	insecticide	I	fenpyroximate
2	C2	S02	insecticide	I	fenpyroximate
3	C3	S02	insecticide	I	fenpyroximate
1	C1	S03	insecticide	I	fenpyroximate
2	C2	S03	insecticide	I	fenpyroximate
3	C3	S03	insecticide	I	fenpyroximate
2	C2	S04	insecticide	I	fenpyroximate
1	C1	S05	insecticide	I	fenpyroximate	0.35
2	C2	S05	insecticide	I	fenpyroximate
1	C1	S06	insecticide	I	fenpyroximate
3	C3	S07	insecticide	I	fenpyroximate
3	C3	S08	insecticide	I	fenpyroximate
1	C1	S09	insecticide	I	fenpyroximate
2	C2	S09	insecticide	I	fenpyroximate
3	C3	S09	insecticide	I	fenpyroximate
1	C1	S10	insecticide	I	fenpyroximate
2	C2	S10	insecticide	I	fenpyroximate
3	C3	S10	insecticide	I	fenpyroximate
1	C1	S11	insecticide	I	fenpyroximate
2	C2	S11	insecticide	I	fenpyroximate
3	C3	S11	insecticide	I	fenpyroximate
3	C3	S12	insecticide	I	fenpyroximate
3	C3	S13	insecticide	I	fenpyroximate
1	C1	S14	insecticide	I	fenpyroximate
2	C2	S14	insecticide	I	fenpyroximate
1	C1	S15	insecticide	I	fenpyroximate
2	C2	S15	insecticide	I	fenpyroximate
1	C1	S16	insecticide	I	fenpyroximate
2	C2	S16	insecticide	I	fenpyroximate
2	C2	S17	insecticide	I	fenpyroximate
3	C3	S17	insecticide	I	fenpyroximate
2	C2	S18	insecticide	I	fenpyroximate
1	C1	S01	insecticide	I	fipronil
2	C2	S01	insecticide	I	fipronil
3	C3	S01	insecticide	I	fipronil
1	C1	S02	insecticide	I	fipronil
2	C2	S02	insecticide	I	fipronil
3	C3	S02	insecticide	I	fipronil
1	C1	S03	insecticide	I	fipronil
2	C2	S03	insecticide	I	fipronil
3	C3	S03	insecticide	I	fipronil
2	C2	S04	insecticide	I	fipronil
1	C1	S05	insecticide	I	fipronil
2	C2	S05	insecticide	I	fipronil
1	C1	S06	insecticide	I	fipronil
3	C3	S07	insecticide	I	fipronil
3	C3	S08	insecticide	I	fipronil
1	C1	S09	insecticide	I	fipronil
2	C2	S09	insecticide	I	fipronil
3	C3	S09	insecticide	I	fipronil
1	C1	S10	insecticide	I	fipronil
2	C2	S10	insecticide	I	fipronil
3	C3	S10	insecticide	I	fipronil
1	C1	S11	insecticide	I	fipronil
2	C2	S11	insecticide	I	fipronil
3	C3	S11	insecticide	I	fipronil
3	C3	S12	insecticide	I	fipronil
3	C3	S13	insecticide	I	fipronil
1	C1	S14	insecticide	I	fipronil
2	C2	S14	insecticide	I	fipronil
1	C1	S15	insecticide	I	fipronil
2	C2	S15	insecticide	I	fipronil
1	C1	S16	insecticide	I	fipronil
2	C2	S16	insecticide	I	fipronil
2	C2	S17	insecticide	I	fipronil
3	C3	S17	insecticide	I	fipronil	0.001
2	C2	S18	insecticide	I	fipronil
1	C1	S01	fungicide	F	fluopicolide
2	C2	S01	fungicide	F	fluopicolide
3	C3	S01	fungicide	F	fluopicolide
1	C1	S02	fungicide	F	fluopicolide
2	C2	S02	fungicide	F	fluopicolide
3	C3	S02	fungicide	F	fluopicolide
1	C1	S03	fungicide	F	fluopicolide
2	C2	S03	fungicide	F	fluopicolide
3	C3	S03	fungicide	F	fluopicolide
2	C2	S04	fungicide	F	fluopicolide
1	C1	S05	fungicide	F	fluopicolide
2	C2	S05	fungicide	F	fluopicolide
1	C1	S06	fungicide	F	fluopicolide
3	C3	S07	fungicide	F	fluopicolide
3	C3	S08	fungicide	F	fluopicolide
1	C1	S09	fungicide	F	fluopicolide
2	C2	S09	fungicide	F	fluopicolide	0.2
3	C3	S09	fungicide	F	fluopicolide
1	C1	S10	fungicide	F	fluopicolide
2	C2	S10	fungicide	F	fluopicolide
3	C3	S10	fungicide	F	fluopicolide
1	C1	S11	fungicide	F	fluopicolide
2	C2	S11	fungicide	F	fluopicolide
3	C3	S11	fungicide	F	fluopicolide
3	C3	S12	fungicide	F	fluopicolide
3	C3	S13	fungicide	F	fluopicolide
1	C1	S14	fungicide	F	fluopicolide
2	C2	S14	fungicide	F	fluopicolide
1	C1	S15	fungicide	F	fluopicolide
2	C2	S15	fungicide	F	fluopicolide
1	C1	S16	fungicide	F	fluopicolide
2	C2	S16	fungicide	F	fluopicolide
2	C2	S17	fungicide	F	fluopicolide
3	C3	S17	fungicide	F	fluopicolide
2	C2	S18	fungicide	F	fluopicolide
1	C1	S01	herbicide	H	fluazifop-p-buthyl
2	C2	S01	herbicide	H	fluazifop-p-buthyl
3	C3	S01	herbicide	H	fluazifop-p-buthyl
1	C1	S02	herbicide	H	fluazifop-p-buthyl
2	C2	S02	herbicide	H	fluazifop-p-buthyl
3	C3	S02	herbicide	H	fluazifop-p-buthyl
1	C1	S03	herbicide	H	fluazifop-p-buthyl
2	C2	S03	herbicide	H	fluazifop-p-buthyl
3	C3	S03	herbicide	H	fluazifop-p-buthyl
2	C2	S04	herbicide	H	fluazifop-p-buthyl
1	C1	S05	herbicide	H	fluazifop-p-buthyl	0.19
2	C2	S05	herbicide	H	fluazifop-p-buthyl
1	C1	S06	herbicide	H	fluazifop-p-buthyl	0.19
3	C3	S07	herbicide	H	fluazifop-p-buthyl
3	C3	S08	herbicide	H	fluazifop-p-buthyl
1	C1	S09	herbicide	H	fluazifop-p-buthyl	0.15
2	C2	S09	herbicide	H	fluazifop-p-buthyl
3	C3	S09	herbicide	H	fluazifop-p-buthyl
1	C1	S10	herbicide	H	fluazifop-p-buthyl
2	C2	S10	herbicide	H	fluazifop-p-buthyl
3	C3	S10	herbicide	H	fluazifop-p-buthyl
1	C1	S11	herbicide	H	fluazifop-p-buthyl	0.16
2	C2	S11	herbicide	H	fluazifop-p-buthyl
3	C3	S11	herbicide	H	fluazifop-p-buthyl
3	C3	S12	herbicide	H	fluazifop-p-buthyl
3	C3	S13	herbicide	H	fluazifop-p-buthyl
1	C1	S14	herbicide	H	fluazifop-p-buthyl
2	C2	S14	herbicide	H	fluazifop-p-buthyl
1	C1	S15	herbicide	H	fluazifop-p-buthyl
2	C2	S15	herbicide	H	fluazifop-p-buthyl
1	C1	S16	herbicide	H	fluazifop-p-buthyl
2	C2	S16	herbicide	H	fluazifop-p-buthyl
2	C2	S17	herbicide	H	fluazifop-p-buthyl
3	C3	S17	herbicide	H	fluazifop-p-buthyl
2	C2	S18	herbicide	H	fluazifop-p-buthyl
1	C1	S01	fungicide	F	fosetil-al
2	C2	S01	fungicide	F	fosetil-al
3	C3	S01	fungicide	F	fosetil-al
1	C1	S02	fungicide	F	fosetil-al
2	C2	S02	fungicide	F	fosetil-al
3	C3	S02	fungicide	F	fosetil-al
1	C1	S03	fungicide	F	fosetil-al
2	C2	S03	fungicide	F	fosetil-al
3	C3	S03	fungicide	F	fosetil-al
2	C2	S04	fungicide	F	fosetil-al
1	C1	S05	fungicide	F	fosetil-al
2	C2	S05	fungicide	F	fosetil-al
1	C1	S06	fungicide	F	fosetil-al
3	C3	S07	fungicide	F	fosetil-al
3	C3	S08	fungicide	F	fosetil-al	0.67
1	C1	S09	fungicide	F	fosetil-al
2	C2	S09	fungicide	F	fosetil-al
3	C3	S09	fungicide	F	fosetil-al
1	C1	S10	fungicide	F	fosetil-al
2	C2	S10	fungicide	F	fosetil-al
3	C3	S10	fungicide	F	fosetil-al
1	C1	S11	fungicide	F	fosetil-al
2	C2	S11	fungicide	F	fosetil-al
3	C3	S11	fungicide	F	fosetil-al
3	C3	S12	fungicide	F	fosetil-al
3	C3	S13	fungicide	F	fosetil-al
1	C1	S14	fungicide	F	fosetil-al
2	C2	S14	fungicide	F	fosetil-al
1	C1	S15	fungicide	F	fosetil-al
2	C2	S15	fungicide	F	fosetil-al
1	C1	S16	fungicide	F	fosetil-al
2	C2	S16	fungicide	F	fosetil-al
2	C2	S17	fungicide	F	fosetil-al
3	C3	S17	fungicide	F	fosetil-al
2	C2	S18	fungicide	F	fosetil-al
1	C1	S01	herbicide	H	glyphosate	0.96
2	C2	S01	herbicide	H	glyphosate	0.96
3	C3	S01	herbicide	H	glyphosate
1	C1	S02	herbicide	H	glyphosate
2	C2	S02	herbicide	H	glyphosate
3	C3	S02	herbicide	H	glyphosate
1	C1	S03	herbicide	H	glyphosate
2	C2	S03	herbicide	H	glyphosate	1.92
3	C3	S03	herbicide	H	glyphosate
2	C2	S04	herbicide	H	glyphosate
1	C1	S05	herbicide	H	glyphosate
2	C2	S05	herbicide	H	glyphosate
1	C1	S06	herbicide	H	glyphosate
3	C3	S07	herbicide	H	glyphosate
3	C3	S08	herbicide	H	glyphosate
1	C1	S09	herbicide	H	glyphosate
2	C2	S09	herbicide	H	glyphosate	0.48
3	C3	S09	herbicide	H	glyphosate
1	C1	S10	herbicide	H	glyphosate
2	C2	S10	herbicide	H	glyphosate	0.48
3	C3	S10	herbicide	H	glyphosate
1	C1	S11	herbicide	H	glyphosate
2	C2	S11	herbicide	H	glyphosate	0.48
3	C3	S11	herbicide	H	glyphosate
3	C3	S12	herbicide	H	glyphosate
3	C3	S13	herbicide	H	glyphosate
1	C1	S14	herbicide	H	glyphosate
2	C2	S14	herbicide	H	glyphosate
1	C1	S15	herbicide	H	glyphosate
2	C2	S15	herbicide	H	glyphosate
1	C1	S16	herbicide	H	glyphosate
2	C2	S16	herbicide	H	glyphosate
2	C2	S17	herbicide	H	glyphosate	2.88
3	C3	S17	herbicide	H	glyphosate
2	C2	S18	herbicide	H	glyphosate	2.88
1	C1	S01	insecticide	I	imidacloprid	0.02
2	C2	S01	insecticide	I	imidacloprid
3	C3	S01	insecticide	I	imidacloprid
1	C1	S02	insecticide	I	imidacloprid	0.02
2	C2	S02	insecticide	I	imidacloprid
3	C3	S02	insecticide	I	imidacloprid	0.1
1	C1	S03	insecticide	I	imidacloprid	0.1
2	C2	S03	insecticide	I	imidacloprid
3	C3	S03	insecticide	I	imidacloprid	0.05
2	C2	S04	insecticide	I	imidacloprid
1	C1	S05	insecticide	I	imidacloprid	0.02
2	C2	S05	insecticide	I	imidacloprid
1	C1	S06	insecticide	I	imidacloprid	0.2
3	C3	S07	insecticide	I	imidacloprid	0.09
3	C3	S08	insecticide	I	imidacloprid	0.03
1	C1	S09	insecticide	I	imidacloprid	0.05
2	C2	S09	insecticide	I	imidacloprid	0.18
3	C3	S09	insecticide	I	imidacloprid
1	C1	S10	insecticide	I	imidacloprid	0.05
2	C2	S10	insecticide	I	imidacloprid
3	C3	S10	insecticide	I	imidacloprid	0.03
1	C1	S11	insecticide	I	imidacloprid
2	C2	S11	insecticide	I	imidacloprid	0.21
3	C3	S11	insecticide	I	imidacloprid	0.03
3	C3	S12	insecticide	I	imidacloprid	0.03
3	C3	S13	insecticide	I	imidacloprid
1	C1	S14	insecticide	I	imidacloprid	0.08
2	C2	S14	insecticide	I	imidacloprid	0.03
1	C1	S15	insecticide	I	imidacloprid	0.08
2	C2	S15	insecticide	I	imidacloprid	0.03
1	C1	S16	insecticide	I	imidacloprid	0.1
2	C2	S16	insecticide	I	imidacloprid	0.36
2	C2	S17	insecticide	I	imidacloprid
3	C3	S17	insecticide	I	imidacloprid
2	C2	S18	insecticide	I	imidacloprid
1	C1	S01	herbicide	H	isoxaflutole
2	C2	S01	herbicide	H	isoxaflutole
3	C3	S01	herbicide	H	isoxaflutole
1	C1	S02	herbicide	H	isoxaflutole
2	C2	S02	herbicide	H	isoxaflutole
3	C3	S02	herbicide	H	isoxaflutole
1	C1	S03	herbicide	H	isoxaflutole
2	C2	S03	herbicide	H	isoxaflutole
3	C3	S03	herbicide	H	isoxaflutole
2	C2	S04	herbicide	H	isoxaflutole
1	C1	S05	herbicide	H	isoxaflutole	0.09
2	C2	S05	herbicide	H	isoxaflutole
1	C1	S06	herbicide	H	isoxaflutole	0.09
3	C3	S07	herbicide	H	isoxaflutole
3	C3	S08	herbicide	H	isoxaflutole
1	C1	S09	herbicide	H	isoxaflutole
2	C2	S09	herbicide	H	isoxaflutole
3	C3	S09	herbicide	H	isoxaflutole
1	C1	S10	herbicide	H	isoxaflutole
2	C2	S10	herbicide	H	isoxaflutole	0.09
3	C3	S10	herbicide	H	isoxaflutole
1	C1	S11	herbicide	H	isoxaflutole
2	C2	S11	herbicide	H	isoxaflutole
3	C3	S11	herbicide	H	isoxaflutole
3	C3	S12	herbicide	H	isoxaflutole
3	C3	S13	herbicide	H	isoxaflutole
1	C1	S14	herbicide	H	isoxaflutole
2	C2	S14	herbicide	H	isoxaflutole	0.09
1	C1	S15	herbicide	H	isoxaflutole
2	C2	S15	herbicide	H	isoxaflutole	0.09
1	C1	S16	herbicide	H	isoxaflutole
2	C2	S16	herbicide	H	isoxaflutole	0.09
2	C2	S17	herbicide	H	isoxaflutole
3	C3	S17	herbicide	H	isoxaflutole	0.02
2	C2	S18	herbicide	H	isoxaflutole
1	C1	S01	insecticide	I	malathion
2	C2	S01	insecticide	I	malathion
3	C3	S01	insecticide	I	malathion
1	C1	S02	insecticide	I	malathion
2	C2	S02	insecticide	I	malathion
3	C3	S02	insecticide	I	malathion
1	C1	S03	insecticide	I	malathion
2	C2	S03	insecticide	I	malathion
3	C3	S03	insecticide	I	malathion
2	C2	S04	insecticide	I	malathion
1	C1	S05	insecticide	I	malathion	0.86
2	C2	S05	insecticide	I	malathion
1	C1	S06	insecticide	I	malathion
3	C3	S07	insecticide	I	malathion
3	C3	S08	insecticide	I	malathion
1	C1	S09	insecticide	I	malathion
2	C2	S09	insecticide	I	malathion
3	C3	S09	insecticide	I	malathion
1	C1	S10	insecticide	I	malathion
2	C2	S10	insecticide	I	malathion
3	C3	S10	insecticide	I	malathion
1	C1	S11	insecticide	I	malathion
2	C2	S11	insecticide	I	malathion
3	C3	S11	insecticide	I	malathion
3	C3	S12	insecticide	I	malathion
3	C3	S13	insecticide	I	malathion
1	C1	S14	insecticide	I	malathion
2	C2	S14	insecticide	I	malathion
1	C1	S15	insecticide	I	malathion
2	C2	S15	insecticide	I	malathion
1	C1	S16	insecticide	I	malathion
2	C2	S16	insecticide	I	malathion
2	C2	S17	insecticide	I	malathion
3	C3	S17	insecticide	I	malathion
2	C2	S18	insecticide	I	malathion
1	C1	S01	fungicide	F	mancozeb
2	C2	S01	fungicide	F	mancozeb	1.6
3	C3	S01	fungicide	F	mancozeb	8
1	C1	S02	fungicide	F	mancozeb	2
2	C2	S02	fungicide	F	mancozeb	7.7
3	C3	S02	fungicide	F	mancozeb	1.126
1	C1	S03	fungicide	F	mancozeb	1.2
2	C2	S03	fungicide	F	mancozeb	2.72
3	C3	S03	fungicide	F	mancozeb	2
2	C2	S04	fungicide	F	mancozeb	8
1	C1	S05	fungicide	F	mancozeb	4
2	C2	S05	fungicide	F	mancozeb
1	C1	S06	fungicide	F	mancozeb	26
3	C3	S07	fungicide	F	mancozeb
3	C3	S08	fungicide	F	mancozeb	0.72
1	C1	S09	fungicide	F	mancozeb	6
2	C2	S09	fungicide	F	mancozeb	1.3
3	C3	S09	fungicide	F	mancozeb	2
1	C1	S10	fungicide	F	mancozeb	10
2	C2	S10	fungicide	F	mancozeb	1.3
3	C3	S10	fungicide	F	mancozeb	2
1	C1	S11	fungicide	F	mancozeb	2
2	C2	S11	fungicide	F	mancozeb	3.3
3	C3	S11	fungicide	F	mancozeb	2
3	C3	S12	fungicide	F	mancozeb	4
3	C3	S13	fungicide	F	mancozeb	2
1	C1	S14	fungicide	F	mancozeb	8
2	C2	S14	fungicide	F	mancozeb	3.3
1	C1	S15	fungicide	F	mancozeb	7.6
2	C2	S15	fungicide	F	mancozeb
1	C1	S16	fungicide	F	mancozeb	9.6
2	C2	S16	fungicide	F	mancozeb	1.3
2	C2	S17	fungicide	F	mancozeb	4.94
3	C3	S17	fungicide	F	mancozeb	3.6
2	C2	S18	fungicide	F	mancozeb
1	C1	S01	herbicide	H	metribuzin	0.49
2	C2	S01	herbicide	H	metribuzin
3	C3	S01	herbicide	H	metribuzin
1	C1	S02	herbicide	H	metribuzin
2	C2	S02	herbicide	H	metribuzin
3	C3	S02	herbicide	H	metribuzin	0.2
1	C1	S03	herbicide	H	metribuzin
2	C2	S03	herbicide	H	metribuzin
3	C3	S03	herbicide	H	metribuzin
2	C2	S04	herbicide	H	metribuzin
1	C1	S05	herbicide	H	metribuzin
2	C2	S05	herbicide	H	metribuzin
1	C1	S06	herbicide	H	metribuzin
3	C3	S07	herbicide	H	metribuzin
3	C3	S08	herbicide	H	metribuzin
1	C1	S09	herbicide	H	metribuzin
2	C2	S09	herbicide	H	metribuzin
3	C3	S09	herbicide	H	metribuzin	0.3
1	C1	S10	herbicide	H	metribuzin	0.4
2	C2	S10	herbicide	H	metribuzin
3	C3	S10	herbicide	H	metribuzin	0.3
1	C1	S11	herbicide	H	metribuzin	0.7
2	C2	S11	herbicide	H	metribuzin
3	C3	S11	herbicide	H	metribuzin
3	C3	S12	herbicide	H	metribuzin
3	C3	S13	herbicide	H	metribuzin
1	C1	S14	herbicide	H	metribuzin
2	C2	S14	herbicide	H	metribuzin
1	C1	S15	herbicide	H	metribuzin	0.7
2	C2	S15	herbicide	H	metribuzin
1	C1	S16	herbicide	H	metribuzin	0.7
2	C2	S16	herbicide	H	metribuzin
2	C2	S17	herbicide	H	metribuzin	0.48
3	C3	S17	herbicide	H	metribuzin
2	C2	S18	herbicide	H	metribuzin	0.48
1	C1	S01	fungicide	F	propamocarb hydrochloride
2	C2	S01	fungicide	F	propamocarb hydrochloride
3	C3	S01	fungicide	F	propamocarb hydrochloride
1	C1	S02	fungicide	F	propamocarb hydrochloride
2	C2	S02	fungicide	F	propamocarb hydrochloride
3	C3	S02	fungicide	F	propamocarb hydrochloride
1	C1	S03	fungicide	F	propamocarb hydrochloride
2	C2	S03	fungicide	F	propamocarb hydrochloride
3	C3	S03	fungicide	F	propamocarb hydrochloride
2	C2	S04	fungicide	F	propamocarb hydrochloride
1	C1	S05	fungicide	F	propamocarb hydrochloride
2	C2	S05	fungicide	F	propamocarb hydrochloride
1	C1	S06	fungicide	F	propamocarb hydrochloride
3	C3	S07	fungicide	F	propamocarb hydrochloride
3	C3	S08	fungicide	F	propamocarb hydrochloride
1	C1	S09	fungicide	F	propamocarb hydrochloride
2	C2	S09	fungicide	F	propamocarb hydrochloride	2
3	C3	S09	fungicide	F	propamocarb hydrochloride
1	C1	S10	fungicide	F	propamocarb hydrochloride
2	C2	S10	fungicide	F	propamocarb hydrochloride
3	C3	S10	fungicide	F	propamocarb hydrochloride
1	C1	S11	fungicide	F	propamocarb hydrochloride
2	C2	S11	fungicide	F	propamocarb hydrochloride
3	C3	S11	fungicide	F	propamocarb hydrochloride
3	C3	S12	fungicide	F	propamocarb hydrochloride
3	C3	S13	fungicide	F	propamocarb hydrochloride
1	C1	S14	fungicide	F	propamocarb hydrochloride
2	C2	S14	fungicide	F	propamocarb hydrochloride
1	C1	S15	fungicide	F	propamocarb hydrochloride
2	C2	S15	fungicide	F	propamocarb hydrochloride
1	C1	S16	fungicide	F	propamocarb hydrochloride
2	C2	S16	fungicide	F	propamocarb hydrochloride
2	C2	S17	fungicide	F	propamocarb hydrochloride
3	C3	S17	fungicide	F	propamocarb hydrochloride
2	C2	S18	fungicide	F	propamocarb hydrochloride
1	C1	S01	herbicide	H	propaquizafop
2	C2	S01	herbicide	H	propaquizafop	0.02
3	C3	S01	herbicide	H	propaquizafop	0.07
1	C1	S02	herbicide	H	propaquizafop
2	C2	S02	herbicide	H	propaquizafop	0.01
3	C3	S02	herbicide	H	propaquizafop	0.1
1	C1	S03	herbicide	H	propaquizafop
2	C2	S03	herbicide	H	propaquizafop	0.01
3	C3	S03	herbicide	H	propaquizafop	0.14
2	C2	S04	herbicide	H	propaquizafop
1	C1	S05	herbicide	H	propaquizafop
2	C2	S05	herbicide	H	propaquizafop
1	C1	S06	herbicide	H	propaquizafop
3	C3	S07	herbicide	H	propaquizafop	0.05
3	C3	S08	herbicide	H	propaquizafop	0.02
1	C1	S09	herbicide	H	propaquizafop
2	C2	S09	herbicide	H	propaquizafop
3	C3	S09	herbicide	H	propaquizafop	0.07
1	C1	S10	herbicide	H	propaquizafop
2	C2	S10	herbicide	H	propaquizafop	0.14
3	C3	S10	herbicide	H	propaquizafop	0.07
1	C1	S11	herbicide	H	propaquizafop
2	C2	S11	herbicide	H	propaquizafop	0.07
3	C3	S11	herbicide	H	propaquizafop	0.07
3	C3	S12	herbicide	H	propaquizafop	0.07
3	C3	S13	herbicide	H	propaquizafop	0.07
1	C1	S14	herbicide	H	propaquizafop
2	C2	S14	herbicide	H	propaquizafop	0.07
1	C1	S15	herbicide	H	propaquizafop
2	C2	S15	herbicide	H	propaquizafop
1	C1	S16	herbicide	H	propaquizafop
2	C2	S16	herbicide	H	propaquizafop
2	C2	S17	herbicide	H	propaquizafop	0.1
3	C3	S17	herbicide	H	propaquizafop	0.07
2	C2	S18	herbicide	H	propaquizafop
1	C1	S01	fungicide	F	propineb
2	C2	S01	fungicide	F	propineb	2.8
3	C3	S01	fungicide	F	propineb
1	C1	S02	fungicide	F	propineb
2	C2	S02	fungicide	F	propineb	1.4
3	C3	S02	fungicide	F	propineb
1	C1	S03	fungicide	F	propineb
2	C2	S03	fungicide	F	propineb	1.4
3	C3	S03	fungicide	F	propineb
2	C2	S04	fungicide	F	propineb
1	C1	S05	fungicide	F	propineb
2	C2	S05	fungicide	F	propineb
1	C1	S06	fungicide	F	propineb
3	C3	S07	fungicide	F	propineb
3	C3	S08	fungicide	F	propineb
1	C1	S09	fungicide	F	propineb
2	C2	S09	fungicide	F	propineb	1.4
3	C3	S09	fungicide	F	propineb
1	C1	S10	fungicide	F	propineb
2	C2	S10	fungicide	F	propineb	2.8
3	C3	S10	fungicide	F	propineb
1	C1	S11	fungicide	F	propineb
2	C2	S11	fungicide	F	propineb	4.2
3	C3	S11	fungicide	F	propineb
3	C3	S12	fungicide	F	propineb
3	C3	S13	fungicide	F	propineb
1	C1	S14	fungicide	F	propineb
2	C2	S14	fungicide	F	propineb	2.8
1	C1	S15	fungicide	F	propineb
2	C2	S15	fungicide	F	propineb	1.4
1	C1	S16	fungicide	F	propineb
2	C2	S16	fungicide	F	propineb	1.4
2	C2	S17	fungicide	F	propineb
3	C3	S17	fungicide	F	propineb
2	C2	S18	fungicide	F	propineb
1	C1	S01	fungicide	F	pyraclostrobin
2	C2	S01	fungicide	F	pyraclostrobin
3	C3	S01	fungicide	F	pyraclostrobin
1	C1	S02	fungicide	F	pyraclostrobin
2	C2	S02	fungicide	F	pyraclostrobin
3	C3	S02	fungicide	F	pyraclostrobin	0.27
1	C1	S03	fungicide	F	pyraclostrobin
2	C2	S03	fungicide	F	pyraclostrobin
3	C3	S03	fungicide	F	pyraclostrobin
2	C2	S04	fungicide	F	pyraclostrobin
1	C1	S05	fungicide	F	pyraclostrobin
2	C2	S05	fungicide	F	pyraclostrobin
1	C1	S06	fungicide	F	pyraclostrobin	0.07
3	C3	S07	fungicide	F	pyraclostrobin	0.04
3	C3	S08	fungicide	F	pyraclostrobin
1	C1	S09	fungicide	F	pyraclostrobin
2	C2	S09	fungicide	F	pyraclostrobin
3	C3	S09	fungicide	F	pyraclostrobin
1	C1	S10	fungicide	F	pyraclostrobin
2	C2	S10	fungicide	F	pyraclostrobin
3	C3	S10	fungicide	F	pyraclostrobin
1	C1	S11	fungicide	F	pyraclostrobin
2	C2	S11	fungicide	F	pyraclostrobin
3	C3	S11	fungicide	F	pyraclostrobin
3	C3	S12	fungicide	F	pyraclostrobin
3	C3	S13	fungicide	F	pyraclostrobin
1	C1	S14	fungicide	F	pyraclostrobin
2	C2	S14	fungicide	F	pyraclostrobin
1	C1	S15	fungicide	F	pyraclostrobin
2	C2	S15	fungicide	F	pyraclostrobin
1	C1	S16	fungicide	F	pyraclostrobin
2	C2	S16	fungicide	F	pyraclostrobin
2	C2	S17	fungicide	F	pyraclostrobin
3	C3	S17	fungicide	F	pyraclostrobin
2	C2	S18	fungicide	F	pyraclostrobin
1	C1	S01	herbicide	H	S-metolachlor
2	C2	S01	herbicide	H	S-metolachlor	1.92
3	C3	S01	herbicide	H	S-metolachlor	0.96
1	C1	S02	herbicide	H	S-metolachlor
2	C2	S02	herbicide	H	S-metolachlor
3	C3	S02	herbicide	H	S-metolachlor	1.834
1	C1	S03	herbicide	H	S-metolachlor
2	C2	S03	herbicide	H	S-metolachlor
3	C3	S03	herbicide	H	S-metolachlor	0.96
2	C2	S04	herbicide	H	S-metolachlor
1	C1	S05	herbicide	H	S-metolachlor
2	C2	S05	herbicide	H	S-metolachlor
1	C1	S06	herbicide	H	S-metolachlor
3	C3	S07	herbicide	H	S-metolachlor	0.91
3	C3	S08	herbicide	H	S-metolachlor	0.48
1	C1	S09	herbicide	H	S-metolachlor	0.96
2	C2	S09	herbicide	H	S-metolachlor	0.96
3	C3	S09	herbicide	H	S-metolachlor	1.256
1	C1	S10	herbicide	H	S-metolachlor	0.96
2	C2	S10	herbicide	H	S-metolachlor	0.96
3	C3	S10	herbicide	H	S-metolachlor	1.256
1	C1	S11	herbicide	H	S-metolachlor	0.96
2	C2	S11	herbicide	H	S-metolachlor
3	C3	S11	herbicide	H	S-metolachlor	0.96
3	C3	S12	herbicide	H	S-metolachlor	0.96
3	C3	S13	herbicide	H	S-metolachlor	0.96
1	C1	S14	herbicide	H	S-metolachlor	0.96
2	C2	S14	herbicide	H	S-metolachlor	1.92
1	C1	S15	herbicide	H	S-metolachlor	0.96
2	C2	S15	herbicide	H	S-metolachlor
1	C1	S16	herbicide	H	S-metolachlor	0.96
2	C2	S16	herbicide	H	S-metolachlor
2	C2	S17	herbicide	H	S-metolachlor
3	C3	S17	herbicide	H	S-metolachlor	0.19
2	C2	S18	herbicide	H	S-metolachlor
1	C1	S01	insecticide	I	spirodichlofen
2	C2	S01	insecticide	I	spirodichlofen
3	C3	S01	insecticide	I	spirodichlofen
1	C1	S02	insecticide	I	spirodichlofen
2	C2	S02	insecticide	I	spirodichlofen
3	C3	S02	insecticide	I	spirodichlofen	0.16
1	C1	S03	insecticide	I	spirodichlofen
2	C2	S03	insecticide	I	spirodichlofen
3	C3	S03	insecticide	I	spirodichlofen	0.12
2	C2	S04	insecticide	I	spirodichlofen
1	C1	S05	insecticide	I	spirodichlofen
2	C2	S05	insecticide	I	spirodichlofen
1	C1	S06	insecticide	I	spirodichlofen
3	C3	S07	insecticide	I	spirodichlofen	0.11
3	C3	S08	insecticide	I	spirodichlofen	0.12
1	C1	S09	insecticide	I	spirodichlofen
2	C2	S09	insecticide	I	spirodichlofen
3	C3	S09	insecticide	I	spirodichlofen	0.12
1	C1	S10	insecticide	I	spirodichlofen
2	C2	S10	insecticide	I	spirodichlofen
3	C3	S10	insecticide	I	spirodichlofen	0.12
1	C1	S11	insecticide	I	spirodichlofen
2	C2	S11	insecticide	I	spirodichlofen
3	C3	S11	insecticide	I	spirodichlofen	0.12
3	C3	S12	insecticide	I	spirodichlofen	0.12
3	C3	S13	insecticide	I	spirodichlofen	0.12
1	C1	S14	insecticide	I	spirodichlofen
2	C2	S14	insecticide	I	spirodichlofen
1	C1	S15	insecticide	I	spirodichlofen
2	C2	S15	insecticide	I	spirodichlofen
1	C1	S16	insecticide	I	spirodichlofen
2	C2	S16	insecticide	I	spirodichlofen
2	C2	S17	insecticide	I	spirodichlofen
3	C3	S17	insecticide	I	spirodichlofen
2	C2	S18	insecticide	I	spirodichlofen
1	C1	S01	insecticide	I	spiromesifen
2	C2	S01	insecticide	I	spiromesifen
3	C3	S01	insecticide	I	spiromesifen
1	C1	S02	insecticide	I	spiromesifen
2	C2	S02	insecticide	I	spiromesifen
3	C3	S02	insecticide	I	spiromesifen
1	C1	S03	insecticide	I	spiromesifen
2	C2	S03	insecticide	I	spiromesifen
3	C3	S03	insecticide	I	spiromesifen
2	C2	S04	insecticide	I	spiromesifen
1	C1	S05	insecticide	I	spiromesifen
2	C2	S05	insecticide	I	spiromesifen
1	C1	S06	insecticide	I	spiromesifen
3	C3	S07	insecticide	I	spiromesifen
3	C3	S08	insecticide	I	spiromesifen
1	C1	S09	insecticide	I	spiromesifen
2	C2	S09	insecticide	I	spiromesifen
3	C3	S09	insecticide	I	spiromesifen
1	C1	S10	insecticide	I	spiromesifen
2	C2	S10	insecticide	I	spiromesifen
3	C3	S10	insecticide	I	spiromesifen
1	C1	S11	insecticide	I	spiromesifen	0.12
2	C2	S11	insecticide	I	spiromesifen
3	C3	S11	insecticide	I	spiromesifen
3	C3	S12	insecticide	I	spiromesifen
3	C3	S13	insecticide	I	spiromesifen
1	C1	S14	insecticide	I	spiromesifen
2	C2	S14	insecticide	I	spiromesifen
1	C1	S15	insecticide	I	spiromesifen
2	C2	S15	insecticide	I	spiromesifen
1	C1	S16	insecticide	I	spiromesifen	0.12
2	C2	S16	insecticide	I	spiromesifen
2	C2	S17	insecticide	I	spiromesifen
3	C3	S17	insecticide	I	spiromesifen
2	C2	S18	insecticide	I	spiromesifen
1	C1	S01	fungicide	F	tebuconazole	0.11
2	C2	S01	fungicide	F	tebuconazole	0.33
3	C3	S01	fungicide	F	tebuconazole
1	C1	S02	fungicide	F	tebuconazole	0.11
2	C2	S02	fungicide	F	tebuconazole
3	C3	S02	fungicide	F	tebuconazole
1	C1	S03	fungicide	F	tebuconazole
2	C2	S03	fungicide	F	tebuconazole	0.11
3	C3	S03	fungicide	F	tebuconazole
2	C2	S04	fungicide	F	tebuconazole
1	C1	S05	fungicide	F	tebuconazole
2	C2	S05	fungicide	F	tebuconazole
1	C1	S06	fungicide	F	tebuconazole	0.3
3	C3	S07	fungicide	F	tebuconazole
3	C3	S08	fungicide	F	tebuconazole
1	C1	S09	fungicide	F	tebuconazole	0.11
2	C2	S09	fungicide	F	tebuconazole	0.14
3	C3	S09	fungicide	F	tebuconazole
1	C1	S10	fungicide	F	tebuconazole	0.23
2	C2	S10	fungicide	F	tebuconazole	0.14
3	C3	S10	fungicide	F	tebuconazole
1	C1	S11	fungicide	F	tebuconazole	0.14
2	C2	S11	fungicide	F	tebuconazole	0.27
3	C3	S11	fungicide	F	tebuconazole
3	C3	S12	fungicide	F	tebuconazole
3	C3	S13	fungicide	F	tebuconazole
1	C1	S14	fungicide	F	tebuconazole	0.23
2	C2	S14	fungicide	F	tebuconazole	0.14
1	C1	S15	fungicide	F	tebuconazole	0.3
2	C2	S15	fungicide	F	tebuconazole
1	C1	S16	fungicide	F	tebuconazole	0.2
2	C2	S16	fungicide	F	tebuconazole	0.14
2	C2	S17	fungicide	F	tebuconazole	0.45
3	C3	S17	fungicide	F	tebuconazole
2	C2	S18	fungicide	F	tebuconazole
1	C1	S01	fungicide	F	tebuconazole
2	C2	S01	fungicide	F	tebuconazole
3	C3	S01	fungicide	F	tebuconazole
1	C1	S02	fungicide	F	tebuconazole
2	C2	S02	fungicide	F	tebuconazole
3	C3	S02	fungicide	F	tebuconazole	0.03
1	C1	S03	fungicide	F	tebuconazole
2	C2	S03	fungicide	F	tebuconazole
3	C3	S03	fungicide	F	tebuconazole	0.08
2	C2	S04	fungicide	F	tebuconazole
1	C1	S05	fungicide	F	tebuconazole
2	C2	S05	fungicide	F	tebuconazole
1	C1	S06	fungicide	F	tebuconazole
3	C3	S07	fungicide	F	tebuconazole	0.03
3	C3	S08	fungicide	F	tebuconazole	0.02
1	C1	S09	fungicide	F	tebuconazole
2	C2	S09	fungicide	F	tebuconazole
3	C3	S09	fungicide	F	tebuconazole	0.05
1	C1	S10	fungicide	F	tebuconazole
2	C2	S10	fungicide	F	tebuconazole
3	C3	S10	fungicide	F	tebuconazole	0.05
1	C1	S11	fungicide	F	tebuconazole
2	C2	S11	fungicide	F	tebuconazole
3	C3	S11	fungicide	F	tebuconazole	0.05
3	C3	S12	fungicide	F	tebuconazole	0.05
3	C3	S13	fungicide	F	tebuconazole
1	C1	S14	fungicide	F	tebuconazole
2	C2	S14	fungicide	F	tebuconazole
1	C1	S15	fungicide	F	tebuconazole
2	C2	S15	fungicide	F	tebuconazole
1	C1	S16	fungicide	F	tebuconazole
2	C2	S16	fungicide	F	tebuconazole
2	C2	S17	fungicide	F	tebuconazole
3	C3	S17	fungicide	F	tebuconazole
2	C2	S18	fungicide	F	tebuconazole
1	C1	S01	herbicide	H	terbutrin
2	C2	S01	herbicide	H	terbutrin
3	C3	S01	herbicide	H	terbutrin
1	C1	S02	herbicide	H	terbutrin
2	C2	S02	herbicide	H	terbutrin
3	C3	S02	herbicide	H	terbutrin
1	C1	S03	herbicide	H	terbutrin
2	C2	S03	herbicide	H	terbutrin
3	C3	S03	herbicide	H	terbutrin
2	C2	S04	herbicide	H	terbutrin
1	C1	S05	herbicide	H	terbutrin
2	C2	S05	herbicide	H	terbutrin
1	C1	S06	herbicide	H	terbutrin
3	C3	S07	herbicide	H	terbutrin	0.13
3	C3	S08	herbicide	H	terbutrin	0.22
1	C1	S09	herbicide	H	terbutrin
2	C2	S09	herbicide	H	terbutrin
3	C3	S09	herbicide	H	terbutrin
1	C1	S10	herbicide	H	terbutrin
2	C2	S10	herbicide	H	terbutrin
3	C3	S10	herbicide	H	terbutrin
1	C1	S11	herbicide	H	terbutrin
2	C2	S11	herbicide	H	terbutrin
3	C3	S11	herbicide	H	terbutrin
3	C3	S12	herbicide	H	terbutrin
3	C3	S13	herbicide	H	terbutrin
1	C1	S14	herbicide	H	terbutrin
2	C2	S14	herbicide	H	terbutrin
1	C1	S15	herbicide	H	terbutrin
2	C2	S15	herbicide	H	terbutrin
1	C1	S16	herbicide	H	terbutrin
2	C2	S16	herbicide	H	terbutrin
2	C2	S17	herbicide	H	terbutrin
3	C3	S17	herbicide	H	terbutrin
2	C2	S18	herbicide	H	terbutrin
1	C1	S01	fungicide	F	tetraconazole
2	C2	S01	fungicide	F	tetraconazole
3	C3	S01	fungicide	F	tetraconazole
1	C1	S02	fungicide	F	tetraconazole
2	C2	S02	fungicide	F	tetraconazole
3	C3	S02	fungicide	F	tetraconazole	0.03
1	C1	S03	fungicide	F	tetraconazole
2	C2	S03	fungicide	F	tetraconazole
3	C3	S03	fungicide	F	tetraconazole	0.08
2	C2	S04	fungicide	F	tetraconazole
1	C1	S05	fungicide	F	tetraconazole
1	C1	S06	fungicide	F	tetraconazole
3	C3	S07	fungicide	F	tetraconazole	0.03
3	C3	S08	fungicide	F	tetraconazole	0.02
1	C1	S09	fungicide	F	tetraconazole
2	C2	S09	fungicide	F	tetraconazole
3	C3	S09	fungicide	F	tetraconazole	0.05
1	C1	S10	fungicide	F	tetraconazole
2	C2	S10	fungicide	F	tetraconazole
3	C3	S10	fungicide	F	tetraconazole	0.05
1	C1	S11	fungicide	F	tetraconazole
2	C2	S11	fungicide	F	tetraconazole
3	C3	S11	fungicide	F	tetraconazole	0.05
3	C3	S12	fungicide	F	tetraconazole	0.05
3	C3	S13	fungicide	F	tetraconazole
1	C1	S14	fungicide	F	tetraconazole
2	C2	S14	fungicide	F	tetraconazole
1	C1	S15	fungicide	F	tetraconazole
2	C2	S15	fungicide	F	tetraconazole
1	C1	S16	fungicide	F	tetraconazole
2	C2	S16	fungicide	F	tetraconazole
2	C2	S17	fungicide	F	tetraconazole
3	C3	S17	fungicide	F	tetraconazole
2	C2	S18	fungicide	F	tetraconazole
1	C1	S01	fungicide	F	triadimenol	0.04
2	C2	S01	fungicide	F	triadimenol	0.12
3	C3	S01	fungicide	F	triadimenol
1	C1	S02	fungicide	F	triadimenol	0.04
2	C2	S02	fungicide	F	triadimenol
3	C3	S02	fungicide	F	triadimenol
1	C1	S03	fungicide	F	triadimenol
2	C2	S03	fungicide	F	triadimenol	0.04
3	C3	S03	fungicide	F	triadimenol
2	C2	S04	fungicide	F	triadimenol
1	C1	S05	fungicide	F	triadimenol
2	C2	S05	fungicide	F	triadimenol
1	C1	S06	fungicide	F	triadimenol
3	C3	S07	fungicide	F	triadimenol
3	C3	S08	fungicide	F	triadimenol
1	C1	S09	fungicide	F	triadimenol	0.04
2	C2	S09	fungicide	F	triadimenol	0.05
3	C3	S09	fungicide	F	triadimenol
1	C1	S10	fungicide	F	triadimenol	0.08
2	C2	S10	fungicide	F	triadimenol	0.05
3	C3	S10	fungicide	F	triadimenol
1	C1	S11	fungicide	F	triadimenol	0.05
2	C2	S11	fungicide	F	triadimenol	0.09
3	C3	S11	fungicide	F	triadimenol
3	C3	S12	fungicide	F	triadimenol
3	C3	S13	fungicide	F	triadimenol
1	C1	S14	fungicide	F	triadimenol	0.08
2	C2	S14	fungicide	F	triadimenol	0.05
1	C1	S15	fungicide	F	triadimenol	0.1
2	C2	S15	fungicide	F	triadimenol
1	C1	S16	fungicide	F	triadimenol	0.08
2	C2	S16	fungicide	F	triadimenol	0.05
2	C2	S17	fungicide	F	triadimenol	0.15
3	C3	S17	fungicide	F	triadimenol
2	C2	S18	fungicide	F	triadimenol
1	C1	S01	fungicide	F	trifloxystrobin	1.125
2	C2	S01	fungicide	F	trifloxystrobin
3	C3	S01	fungicide	F	trifloxystrobin
1	C1	S02	fungicide	F	trifloxystrobin	0.92
2	C2	S02	fungicide	F	trifloxystrobin
3	C3	S02	fungicide	F	trifloxystrobin
1	C1	S03	fungicide	F	trifloxystrobin	0.23
2	C2	S03	fungicide	F	trifloxystrobin
3	C3	S03	fungicide	F	trifloxystrobin
2	C2	S04	fungicide	F	trifloxystrobin
1	C1	S05	fungicide	F	trifloxystrobin	0.05
2	C2	S05	fungicide	F	trifloxystrobin
1	C1	S06	fungicide	F	trifloxystrobin
3	C3	S07	fungicide	F	trifloxystrobin
3	C3	S08	fungicide	F	trifloxystrobin
1	C1	S09	fungicide	F	trifloxystrobin	0.45
2	C2	S09	fungicide	F	trifloxystrobin
3	C3	S09	fungicide	F	trifloxystrobin
1	C1	S10	fungicide	F	trifloxystrobin	0.75
2	C2	S10	fungicide	F	trifloxystrobin	0.19
3	C3	S10	fungicide	F	trifloxystrobin
1	C1	S11	fungicide	F	trifloxystrobin	0.45
2	C2	S11	fungicide	F	trifloxystrobin
3	C3	S11	fungicide	F	trifloxystrobin
3	C3	S12	fungicide	F	trifloxystrobin
3	C3	S13	fungicide	F	trifloxystrobin
1	C1	S14	fungicide	F	trifloxystrobin	0.23
2	C2	S14	fungicide	F	trifloxystrobin
1	C1	S15	fungicide	F	trifloxystrobin	0.68
2	C2	S15	fungicide	F	trifloxystrobin	0.19
1	C1	S16	fungicide	F	trifloxystrobin	0.22
2	C2	S16	fungicide	F	trifloxystrobin
2	C2	S17	fungicide	F	trifloxystrobin	1.725
3	C3	S17	fungicide	F	trifloxystrobin
2	C2	S18	fungicide	F	trifloxystrobin	0.79
1	C1	S01	fungicide	F	valifenalate
2	C2	S01	fungicide	F	valifenalate
3	C3	S01	fungicide	F	valifenalate
1	C1	S02	fungicide	F	valifenalate
2	C2	S02	fungicide	F	valifenalate
3	C3	S02	fungicide	F	valifenalate
1	C1	S03	fungicide	F	valifenalate	0.12
2	C2	S03	fungicide	F	valifenalate
3	C3	S03	fungicide	F	valifenalate
2	C2	S04	fungicide	F	valifenalate
1	C1	S05	fungicide	F	valifenalate
2	C2	S05	fungicide	F	valifenalate
1	C1	S06	fungicide	F	valifenalate
3	C3	S07	fungicide	F	valifenalate
3	C3	S08	fungicide	F	valifenalate
1	C1	S09	fungicide	F	valifenalate
2	C2	S09	fungicide	F	valifenalate
3	C3	S09	fungicide	F	valifenalate
1	C1	S10	fungicide	F	valifenalate
2	C2	S10	fungicide	F	valifenalate
3	C3	S10	fungicide	F	valifenalate
1	C1	S11	fungicide	F	valifenalate
2	C2	S11	fungicide	F	valifenalate
3	C3	S11	fungicide	F	valifenalate
3	C3	S12	fungicide	F	valifenalate
3	C3	S13	fungicide	F	valifenalate
1	C1	S14	fungicide	F	valifenalate
2	C2	S14	fungicide	F	valifenalate
1	C1	S15	fungicide	F	valifenalate	0.12
2	C2	S15	fungicide	F	valifenalate
1	C1	S16	fungicide	F	valifenalate	0.1
2	C2	S16	fungicide	F	valifenalate
2	C2	S17	fungicide	F	valifenalate
3	C3	S17	fungicide	F	valifenalate
2	C2	S18	fungicide	F	valifenalate

## Sheet: Quantified_CP1_4
name_paper	sampling	camp	type	type_real	class	pest	conc (µg/kg)
S01	1	1	fungicide	TP	unclassified	2,6 dichlorobenzamid *	3.4
S02	1	1	fungicide	TP	unclassified	2,6 dichlorobenzamid *
S03	1	1	fungicide	TP	unclassified	2,6 dichlorobenzamid *
Sorg1	1	1	fungicide	TP	unclassified	2,6 dichlorobenzamid *
S05	1	1	fungicide	TP	unclassified	2,6 dichlorobenzamid *
S06	1	1	fungicide	TP	unclassified	2,6 dichlorobenzamid *
Sorg1	2	1	fungicide	TP	unclassified	2,6 dichlorobenzamid *
S05	2	1	fungicide	TP	unclassified	2,6 dichlorobenzamid *
S09	1	1	fungicide	TP	unclassified	2,6 dichlorobenzamid *
S10	1	1	fungicide	TP	unclassified	2,6 dichlorobenzamid *
S11	1	1	fungicide	TP	unclassified	2,6 dichlorobenzamid *
S15	1	1	fungicide	TP	unclassified	2,6 dichlorobenzamid *
S14	1	1	fungicide	TP	unclassified	2,6 dichlorobenzamid *
S16	1	1	fungicide	TP	unclassified	2,6 dichlorobenzamid *
S01	2	1	fungicide	TP	unclassified	2,6 dichlorobenzamid *	2.73
S03	2	1	fungicide	TP	unclassified	2,6 dichlorobenzamid *
S02	2	1	fungicide	TP	unclassified	2,6 dichlorobenzamid *
S10	2	1	fungicide	TP	unclassified	2,6 dichlorobenzamid *
S15	2	1	fungicide	TP	unclassified	2,6 dichlorobenzamid *
S14	2	1	fungicide	TP	unclassified	2,6 dichlorobenzamid *
S09	2	1	fungicide	TP	unclassified	2,6 dichlorobenzamid *
S16	2	1	fungicide	TP	unclassified	2,6 dichlorobenzamid *
S11	2	1	fungicide	TP	unclassified	2,6 dichlorobenzamid *
S05	3	1	fungicide	TP	unclassified	2,6 dichlorobenzamid *
S06	3	1	fungicide	TP	unclassified	2,6 dichlorobenzamid *
Sorg1	3	1	fungicide	TP	unclassified	2,6 dichlorobenzamid *
S09	3	1	fungicide	TP	unclassified	2,6 dichlorobenzamid *
S15	3	1	fungicide	TP	unclassified	2,6 dichlorobenzamid *
S14	3	1	fungicide	TP	unclassified	2,6 dichlorobenzamid *
S01	3	1	fungicide	TP	unclassified	2,6 dichlorobenzamid *	1.42
S02	3	1	fungicide	TP	unclassified	2,6 dichlorobenzamid *
S03	3	1	fungicide	TP	unclassified	2,6 dichlorobenzamid *
S11	3	1	fungicide	TP	unclassified	2,6 dichlorobenzamid *
S10	3	1	fungicide	TP	unclassified	2,6 dichlorobenzamid *
S16	3	1	fungicide	TP	unclassified	2,6 dichlorobenzamid *
S05	1	2	fungicide	TP	unclassified	2,6 dichlorobenzamid *
S01	1	2	fungicide	TP	unclassified	2,6 dichlorobenzamid *
S03	1	2	fungicide	TP	unclassified	2,6 dichlorobenzamid *
S04	1	2	fungicide	TP	unclassified	2,6 dichlorobenzamid *
S16	1	2	fungicide	TP	unclassified	2,6 dichlorobenzamid *
S02	1	2	fungicide	TP	unclassified	2,6 dichlorobenzamid *
S15	1	2	fungicide	TP	unclassified	2,6 dichlorobenzamid *
S14	1	2	fungicide	TP	unclassified	2,6 dichlorobenzamid *
S09	1	2	fungicide	TP	unclassified	2,6 dichlorobenzamid *
S10	1	2	fungicide	TP	unclassified	2,6 dichlorobenzamid *
S11	1	2	fungicide	TP	unclassified	2,6 dichlorobenzamid *
S17	1	2	fungicide	TP	unclassified	2,6 dichlorobenzamid *
Sorg1	2	2	fungicide	TP	unclassified	2,6 dichlorobenzamid *
S05	2	2	fungicide	TP	unclassified	2,6 dichlorobenzamid *
S02	2	2	fungicide	TP	unclassified	2,6 dichlorobenzamid *
S01	2	2	fungicide	TP	unclassified	2,6 dichlorobenzamid *
S03	2	2	fungicide	TP	unclassified	2,6 dichlorobenzamid *
S14	2	2	fungicide	TP	unclassified	2,6 dichlorobenzamid *
S15	2	2	fungicide	TP	unclassified	2,6 dichlorobenzamid *
S10	2	2	fungicide	TP	unclassified	2,6 dichlorobenzamid *
S09	2	2	fungicide	TP	unclassified	2,6 dichlorobenzamid *	42.36
S11	2	2	fungicide	TP	unclassified	2,6 dichlorobenzamid *
S01	3	2	fungicide	TP	unclassified	2,6 dichlorobenzamid *
S02	3	2	fungicide	TP	unclassified	2,6 dichlorobenzamid *
S16	2	2	fungicide	TP	unclassified	2,6 dichlorobenzamid *
S17	2	2	fungicide	TP	unclassified	2,6 dichlorobenzamid *
S05	3	2	fungicide	TP	unclassified	2,6 dichlorobenzamid *
S04	3	2	fungicide	TP	unclassified	2,6 dichlorobenzamid *
S03	3	2	fungicide	TP	unclassified	2,6 dichlorobenzamid *
S10	3	2	fungicide	TP	unclassified	2,6 dichlorobenzamid *
S15	3	2	fungicide	TP	unclassified	2,6 dichlorobenzamid *
S14	3	2	fungicide	TP	unclassified	2,6 dichlorobenzamid *
Sorg1	3	2	fungicide	TP	unclassified	2,6 dichlorobenzamid *
S11	3	2	fungicide	TP	unclassified	2,6 dichlorobenzamid *
S09	3	2	fungicide	TP	unclassified	2,6 dichlorobenzamid *	31.07
S17	3	2	fungicide	TP	unclassified	2,6 dichlorobenzamid *
S18	3	2	fungicide	TP	unclassified	2,6 dichlorobenzamid *
S03	1	3	fungicide	TP	unclassified	2,6 dichlorobenzamid *
S01	1	3	fungicide	TP	unclassified	2,6 dichlorobenzamid *
S09	1	3	fungicide	TP	unclassified	2,6 dichlorobenzamid *	4.42
S11	1	3	fungicide	TP	unclassified	2,6 dichlorobenzamid *
S02	1	3	fungicide	TP	unclassified	2,6 dichlorobenzamid *
S07	1	3	fungicide	TP	unclassified	2,6 dichlorobenzamid *
S13	1	3	fungicide	TP	unclassified	2,6 dichlorobenzamid *
S12	1	3	fungicide	TP	unclassified	2,6 dichlorobenzamid *
S08	1	3	fungicide	TP	unclassified	2,6 dichlorobenzamid *
Sorg1	1	3	fungicide	TP	unclassified	2,6 dichlorobenzamid *
S10	1	3	fungicide	TP	unclassified	2,6 dichlorobenzamid *
S18	1	3	fungicide	TP	unclassified	2,6 dichlorobenzamid *
S17	1	3	fungicide	TP	unclassified	2,6 dichlorobenzamid *
S02	2	3	fungicide	TP	unclassified	2,6 dichlorobenzamid *
S01	2	3	fungicide	TP	unclassified	2,6 dichlorobenzamid *
S12	2	3	fungicide	TP	unclassified	2,6 dichlorobenzamid *
S11	2	3	fungicide	TP	unclassified	2,6 dichlorobenzamid *
S13	2	3	fungicide	TP	unclassified	2,6 dichlorobenzamid *
S09	2	3	fungicide	TP	unclassified	2,6 dichlorobenzamid *	1.25
S10	2	3	fungicide	TP	unclassified	2,6 dichlorobenzamid *
S07	2	3	fungicide	TP	unclassified	2,6 dichlorobenzamid *
S08	2	3	fungicide	TP	unclassified	2,6 dichlorobenzamid *
S03	2	3	fungicide	TP	unclassified	2,6 dichlorobenzamid *
Sorg1	3	3	fungicide	TP	unclassified	2,6 dichlorobenzamid *
S01	3	3	fungicide	TP	unclassified	2,6 dichlorobenzamid *
S17	2	3	fungicide	TP	unclassified	2,6 dichlorobenzamid *
S12	3	3	fungicide	TP	unclassified	2,6 dichlorobenzamid *
S07	3	3	fungicide	TP	unclassified	2,6 dichlorobenzamid *
S13	3	3	fungicide	TP	unclassified	2,6 dichlorobenzamid *
S02	3	3	fungicide	TP	unclassified	2,6 dichlorobenzamid *
S09	3	3	fungicide	TP	unclassified	2,6 dichlorobenzamid *	0.85
S11	3	3	fungicide	TP	unclassified	2,6 dichlorobenzamid *
S10	3	3	fungicide	TP	unclassified	2,6 dichlorobenzamid *
S03	3	3	fungicide	TP	unclassified	2,6 dichlorobenzamid *
S08	3	3	fungicide	TP	unclassified	2,6 dichlorobenzamid *
S17	3	3	fungicide	TP	unclassified	2,6 dichlorobenzamid *
S01	1	4	fungicide	TP	unclassified	2,6 dichlorobenzamid *
S13	1	4	fungicide	TP	unclassified	2,6 dichlorobenzamid *
S09	1	4	fungicide	TP	unclassified	2,6 dichlorobenzamid *
S10	1	4	fungicide	TP	unclassified	2,6 dichlorobenzamid *
S12	1	4	fungicide	TP	unclassified	2,6 dichlorobenzamid *
S11	1	4	fungicide	TP	unclassified	2,6 dichlorobenzamid *
S17	1	4	fungicide	TP	unclassified	2,6 dichlorobenzamid *
Sorg1	1	4	fungicide	TP	unclassified	2,6 dichlorobenzamid *
S01	2	4	fungicide	TP	unclassified	2,6 dichlorobenzamid *
S03	1	4	fungicide	TP	unclassified	2,6 dichlorobenzamid *
S08	1	4	fungicide	TP	unclassified	2,6 dichlorobenzamid *
S02	1	4	fungicide	TP	unclassified	2,6 dichlorobenzamid *
S17	2	4	fungicide	TP	unclassified	2,6 dichlorobenzamid *
S13	2	4	fungicide	TP	unclassified	2,6 dichlorobenzamid *
S11	2	4	fungicide	TP	unclassified	2,6 dichlorobenzamid *
S12	2	4	fungicide	TP	unclassified	2,6 dichlorobenzamid *
Sorg1	2	4	fungicide	TP	unclassified	2,6 dichlorobenzamid *
S07	1	4	fungicide	TP	unclassified	2,6 dichlorobenzamid *
S02	2	4	fungicide	TP	unclassified	2,6 dichlorobenzamid *
Sorg2	1	4	fungicide	TP	unclassified	2,6 dichlorobenzamid *
S03	2	4	fungicide	TP	unclassified	2,6 dichlorobenzamid *
S08	2	4	fungicide	TP	unclassified	2,6 dichlorobenzamid *
Sorg1	3	4	fungicide	TP	unclassified	2,6 dichlorobenzamid *
S09	2	4	fungicide	TP	unclassified	2,6 dichlorobenzamid *
S10	2	4	fungicide	TP	unclassified	2,6 dichlorobenzamid *
S07	2	4	fungicide	TP	unclassified	2,6 dichlorobenzamid *
S01	3	4	fungicide	TP	unclassified	2,6 dichlorobenzamid *
S12	3	4	fungicide	TP	unclassified	2,6 dichlorobenzamid *
S13	3	4	fungicide	TP	unclassified	2,6 dichlorobenzamid *
Sorg2	2	4	fungicide	TP	unclassified	2,6 dichlorobenzamid *
S17	3	4	fungicide	TP	unclassified	2,6 dichlorobenzamid *
S10	3	4	fungicide	TP	unclassified	2,6 dichlorobenzamid *
S03	3	4	fungicide	TP	unclassified	2,6 dichlorobenzamid *
S02	3	4	fungicide	TP	unclassified	2,6 dichlorobenzamid *
S11	3	4	fungicide	TP	unclassified	2,6 dichlorobenzamid *
Scontrol_2	1	4	fungicide	TP	unclassified	2,6 dichlorobenzamid *
S07	3	4	fungicide	TP	unclassified	2,6 dichlorobenzamid *
S08	3	4	fungicide	TP	unclassified	2,6 dichlorobenzamid *
Scontrol_1	1	4	fungicide	TP	unclassified	2,6 dichlorobenzamid *
S09	3	4	fungicide	TP	unclassified	2,6 dichlorobenzamid *
Sorg2	3	4	fungicide	TP	unclassified	2,6 dichlorobenzamid *
Sorg1	1	2	fungicide	TP	unclassified	2,6 dichlorobenzamid *
S01	1	1	fungicide	F	strobilurin	azoxystrobin
S02	1	1	fungicide	F	strobilurin	azoxystrobin
S03	1	1	fungicide	F	strobilurin	azoxystrobin
Sorg1	1	1	fungicide	F	strobilurin	azoxystrobin
S05	1	1	fungicide	F	strobilurin	azoxystrobin	7.05
S06	1	1	fungicide	F	strobilurin	azoxystrobin	28.43
Sorg1	2	1	fungicide	F	strobilurin	azoxystrobin
S05	2	1	fungicide	F	strobilurin	azoxystrobin	15.18
S09	1	1	fungicide	F	strobilurin	azoxystrobin
S10	1	1	fungicide	F	strobilurin	azoxystrobin
S11	1	1	fungicide	F	strobilurin	azoxystrobin
S15	1	1	fungicide	F	strobilurin	azoxystrobin
S14	1	1	fungicide	F	strobilurin	azoxystrobin
S16	1	1	fungicide	F	strobilurin	azoxystrobin	4.35
S01	2	1	fungicide	F	strobilurin	azoxystrobin
S03	2	1	fungicide	F	strobilurin	azoxystrobin	2.42
S02	2	1	fungicide	F	strobilurin	azoxystrobin
S10	2	1	fungicide	F	strobilurin	azoxystrobin
S15	2	1	fungicide	F	strobilurin	azoxystrobin
S14	2	1	fungicide	F	strobilurin	azoxystrobin
S09	2	1	fungicide	F	strobilurin	azoxystrobin
S16	2	1	fungicide	F	strobilurin	azoxystrobin	2.05
S11	2	1	fungicide	F	strobilurin	azoxystrobin
S05	3	1	fungicide	F	strobilurin	azoxystrobin	14.65
S06	3	1	fungicide	F	strobilurin	azoxystrobin	28.32
Sorg1	3	1	fungicide	F	strobilurin	azoxystrobin
S09	3	1	fungicide	F	strobilurin	azoxystrobin
S15	3	1	fungicide	F	strobilurin	azoxystrobin
S14	3	1	fungicide	F	strobilurin	azoxystrobin
S01	3	1	fungicide	F	strobilurin	azoxystrobin
S02	3	1	fungicide	F	strobilurin	azoxystrobin	24.46
S03	3	1	fungicide	F	strobilurin	azoxystrobin	77.22
S11	3	1	fungicide	F	strobilurin	azoxystrobin
S10	3	1	fungicide	F	strobilurin	azoxystrobin
S16	3	1	fungicide	F	strobilurin	azoxystrobin	3.6
S05	1	2	fungicide	F	strobilurin	azoxystrobin	9.12
S01	1	2	fungicide	F	strobilurin	azoxystrobin
S03	1	2	fungicide	F	strobilurin	azoxystrobin	13.41
S04	1	2	fungicide	F	strobilurin	azoxystrobin	59.44
S16	1	2	fungicide	F	strobilurin	azoxystrobin	0.33
S02	1	2	fungicide	F	strobilurin	azoxystrobin	2.64
S15	1	2	fungicide	F	strobilurin	azoxystrobin
S14	1	2	fungicide	F	strobilurin	azoxystrobin
S09	1	2	fungicide	F	strobilurin	azoxystrobin
S10	1	2	fungicide	F	strobilurin	azoxystrobin
S11	1	2	fungicide	F	strobilurin	azoxystrobin
S17	1	2	fungicide	F	strobilurin	azoxystrobin
Sorg1	2	2	fungicide	F	strobilurin	azoxystrobin
S05	2	2	fungicide	F	strobilurin	azoxystrobin	5.36
S02	2	2	fungicide	F	strobilurin	azoxystrobin	2.22
S01	2	2	fungicide	F	strobilurin	azoxystrobin	12.98
S03	2	2	fungicide	F	strobilurin	azoxystrobin	0.77
S14	2	2	fungicide	F	strobilurin	azoxystrobin	0.73
S15	2	2	fungicide	F	strobilurin	azoxystrobin
S10	2	2	fungicide	F	strobilurin	azoxystrobin	1.92
S09	2	2	fungicide	F	strobilurin	azoxystrobin	16.03
S11	2	2	fungicide	F	strobilurin	azoxystrobin	127.27
S01	3	2	fungicide	F	strobilurin	azoxystrobin	2.64
S02	3	2	fungicide	F	strobilurin	azoxystrobin	41.94
S16	2	2	fungicide	F	strobilurin	azoxystrobin	39.35
S17	2	2	fungicide	F	strobilurin	azoxystrobin	0.47
S05	3	2	fungicide	F	strobilurin	azoxystrobin	5.29
S04	3	2	fungicide	F	strobilurin	azoxystrobin	25.21
S03	3	2	fungicide	F	strobilurin	azoxystrobin	13.97
S10	3	2	fungicide	F	strobilurin	azoxystrobin	0.41
S15	3	2	fungicide	F	strobilurin	azoxystrobin
S14	3	2	fungicide	F	strobilurin	azoxystrobin	19.4
Sorg1	3	2	fungicide	F	strobilurin	azoxystrobin	8.08
S11	3	2	fungicide	F	strobilurin	azoxystrobin	73.03
S09	3	2	fungicide	F	strobilurin	azoxystrobin	72.45
S17	3	2	fungicide	F	strobilurin	azoxystrobin	72.89
S18	3	2	fungicide	F	strobilurin	azoxystrobin	74.65
S03	1	3	fungicide	F	strobilurin	azoxystrobin	16.09
S01	1	3	fungicide	F	strobilurin	azoxystrobin
S09	1	3	fungicide	F	strobilurin	azoxystrobin	9.64
S11	1	3	fungicide	F	strobilurin	azoxystrobin
S02	1	3	fungicide	F	strobilurin	azoxystrobin	12.18
S07	1	3	fungicide	F	strobilurin	azoxystrobin	19.06
S13	1	3	fungicide	F	strobilurin	azoxystrobin
S12	1	3	fungicide	F	strobilurin	azoxystrobin	14
S08	1	3	fungicide	F	strobilurin	azoxystrobin
Sorg1	1	3	fungicide	F	strobilurin	azoxystrobin
S10	1	3	fungicide	F	strobilurin	azoxystrobin
S18	1	3	fungicide	F	strobilurin	azoxystrobin	37.95
S17	1	3	fungicide	F	strobilurin	azoxystrobin	23.3
S02	2	3	fungicide	F	strobilurin	azoxystrobin	23.64
S01	2	3	fungicide	F	strobilurin	azoxystrobin	92.67
S12	2	3	fungicide	F	strobilurin	azoxystrobin	97.55
S11	2	3	fungicide	F	strobilurin	azoxystrobin	14.62
S13	2	3	fungicide	F	strobilurin	azoxystrobin
S09	2	3	fungicide	F	strobilurin	azoxystrobin	181.71
S10	2	3	fungicide	F	strobilurin	azoxystrobin	0.16
S07	2	3	fungicide	F	strobilurin	azoxystrobin	293.52
S08	2	3	fungicide	F	strobilurin	azoxystrobin	45.52
S03	2	3	fungicide	F	strobilurin	azoxystrobin	291.15
Sorg1	3	3	fungicide	F	strobilurin	azoxystrobin	113
S01	3	3	fungicide	F	strobilurin	azoxystrobin	63.38
S17	2	3	fungicide	F	strobilurin	azoxystrobin	42.74
S12	3	3	fungicide	F	strobilurin	azoxystrobin	48.71
S07	3	3	fungicide	F	strobilurin	azoxystrobin	52.31
S13	3	3	fungicide	F	strobilurin	azoxystrobin	23.67
S02	3	3	fungicide	F	strobilurin	azoxystrobin	44.06
S09	3	3	fungicide	F	strobilurin	azoxystrobin	49.27
S11	3	3	fungicide	F	strobilurin	azoxystrobin	5.77
S10	3	3	fungicide	F	strobilurin	azoxystrobin	6.81
S03	3	3	fungicide	F	strobilurin	azoxystrobin	44.03
S08	3	3	fungicide	F	strobilurin	azoxystrobin	197.81
S17	3	3	fungicide	F	strobilurin	azoxystrobin
S01	1	4	fungicide	F	strobilurin	azoxystrobin	13.13
S13	1	4	fungicide	F	strobilurin	azoxystrobin	8.93
S09	1	4	fungicide	F	strobilurin	azoxystrobin	16.98
S10	1	4	fungicide	F	strobilurin	azoxystrobin	0.85
S12	1	4	fungicide	F	strobilurin	azoxystrobin	22.04
S11	1	4	fungicide	F	strobilurin	azoxystrobin	4.87
S17	1	4	fungicide	F	strobilurin	azoxystrobin	12.54
Sorg1	1	4	fungicide	F	strobilurin	azoxystrobin	7.96
S01	2	4	fungicide	F	strobilurin	azoxystrobin	9.27
S03	1	4	fungicide	F	strobilurin	azoxystrobin	5.72
S08	1	4	fungicide	F	strobilurin	azoxystrobin	59.96
S02	1	4	fungicide	F	strobilurin	azoxystrobin	36.48
S17	2	4	fungicide	F	strobilurin	azoxystrobin	9.61
S13	2	4	fungicide	F	strobilurin	azoxystrobin	5.47
S11	2	4	fungicide	F	strobilurin	azoxystrobin	5.21
S12	2	4	fungicide	F	strobilurin	azoxystrobin	21.31
Sorg1	2	4	fungicide	F	strobilurin	azoxystrobin	4.53
S07	1	4	fungicide	F	strobilurin	azoxystrobin	21.21
S02	2	4	fungicide	F	strobilurin	azoxystrobin	37.34
Sorg2	1	4	fungicide	F	strobilurin	azoxystrobin	3.29
S03	2	4	fungicide	F	strobilurin	azoxystrobin	7.31
S08	2	4	fungicide	F	strobilurin	azoxystrobin	60.56
Sorg1	3	4	fungicide	F	strobilurin	azoxystrobin	1.62
S09	2	4	fungicide	F	strobilurin	azoxystrobin	12.91
S10	2	4	fungicide	F	strobilurin	azoxystrobin	9.92
S07	2	4	fungicide	F	strobilurin	azoxystrobin	77.59
S01	3	4	fungicide	F	strobilurin	azoxystrobin	37.2
S12	3	4	fungicide	F	strobilurin	azoxystrobin	73.36
S13	3	4	fungicide	F	strobilurin	azoxystrobin	7.68
Sorg2	2	4	fungicide	F	strobilurin	azoxystrobin	0.73
S17	3	4	fungicide	F	strobilurin	azoxystrobin	214.02
S10	3	4	fungicide	F	strobilurin	azoxystrobin	57.34
S03	3	4	fungicide	F	strobilurin	azoxystrobin	7.61
S02	3	4	fungicide	F	strobilurin	azoxystrobin	63.78
S11	3	4	fungicide	F	strobilurin	azoxystrobin	5.48
Scontrol_2	1	4	fungicide	F	strobilurin	azoxystrobin
S07	3	4	fungicide	F	strobilurin	azoxystrobin	65.37
S08	3	4	fungicide	F	strobilurin	azoxystrobin	5.97
Scontrol_1	1	4	fungicide	F	strobilurin	azoxystrobin
S09	3	4	fungicide	F	strobilurin	azoxystrobin	8.36
Sorg2	3	4	fungicide	F	strobilurin	azoxystrobin
Sorg1	1	2	fungicide	F	strobilurin	azoxystrobin
S01	1	1	fungicide	F	fenilamine	benalaxyl
S02	1	1	fungicide	F	fenilamine	benalaxyl
S03	1	1	fungicide	F	fenilamine	benalaxyl
Sorg1	1	1	fungicide	F	fenilamine	benalaxyl
S05	1	1	fungicide	F	fenilamine	benalaxyl
S06	1	1	fungicide	F	fenilamine	benalaxyl
Sorg1	2	1	fungicide	F	fenilamine	benalaxyl
S05	2	1	fungicide	F	fenilamine	benalaxyl
S09	1	1	fungicide	F	fenilamine	benalaxyl
S10	1	1	fungicide	F	fenilamine	benalaxyl
S11	1	1	fungicide	F	fenilamine	benalaxyl
S15	1	1	fungicide	F	fenilamine	benalaxyl
S14	1	1	fungicide	F	fenilamine	benalaxyl
S16	1	1	fungicide	F	fenilamine	benalaxyl
S01	2	1	fungicide	F	fenilamine	benalaxyl
S03	2	1	fungicide	F	fenilamine	benalaxyl
S02	2	1	fungicide	F	fenilamine	benalaxyl
S10	2	1	fungicide	F	fenilamine	benalaxyl
S15	2	1	fungicide	F	fenilamine	benalaxyl
S14	2	1	fungicide	F	fenilamine	benalaxyl
S09	2	1	fungicide	F	fenilamine	benalaxyl
S16	2	1	fungicide	F	fenilamine	benalaxyl
S11	2	1	fungicide	F	fenilamine	benalaxyl
S05	3	1	fungicide	F	fenilamine	benalaxyl
S06	3	1	fungicide	F	fenilamine	benalaxyl
Sorg1	3	1	fungicide	F	fenilamine	benalaxyl
S09	3	1	fungicide	F	fenilamine	benalaxyl
S15	3	1	fungicide	F	fenilamine	benalaxyl
S14	3	1	fungicide	F	fenilamine	benalaxyl
S01	3	1	fungicide	F	fenilamine	benalaxyl
S02	3	1	fungicide	F	fenilamine	benalaxyl
S03	3	1	fungicide	F	fenilamine	benalaxyl	13.18
S11	3	1	fungicide	F	fenilamine	benalaxyl
S10	3	1	fungicide	F	fenilamine	benalaxyl
S16	3	1	fungicide	F	fenilamine	benalaxyl
S05	1	2	fungicide	F	fenilamine	benalaxyl
S01	1	2	fungicide	F	fenilamine	benalaxyl
S03	1	2	fungicide	F	fenilamine	benalaxyl
S04	1	2	fungicide	F	fenilamine	benalaxyl
S16	1	2	fungicide	F	fenilamine	benalaxyl
S02	1	2	fungicide	F	fenilamine	benalaxyl
S15	1	2	fungicide	F	fenilamine	benalaxyl
S14	1	2	fungicide	F	fenilamine	benalaxyl
S09	1	2	fungicide	F	fenilamine	benalaxyl
S10	1	2	fungicide	F	fenilamine	benalaxyl
S11	1	2	fungicide	F	fenilamine	benalaxyl
S17	1	2	fungicide	F	fenilamine	benalaxyl
Sorg1	2	2	fungicide	F	fenilamine	benalaxyl
S05	2	2	fungicide	F	fenilamine	benalaxyl
S02	2	2	fungicide	F	fenilamine	benalaxyl
S01	2	2	fungicide	F	fenilamine	benalaxyl
S03	2	2	fungicide	F	fenilamine	benalaxyl
S14	2	2	fungicide	F	fenilamine	benalaxyl
S15	2	2	fungicide	F	fenilamine	benalaxyl
S10	2	2	fungicide	F	fenilamine	benalaxyl
S09	2	2	fungicide	F	fenilamine	benalaxyl
S11	2	2	fungicide	F	fenilamine	benalaxyl
S01	3	2	fungicide	F	fenilamine	benalaxyl
S02	3	2	fungicide	F	fenilamine	benalaxyl
S16	2	2	fungicide	F	fenilamine	benalaxyl
S17	2	2	fungicide	F	fenilamine	benalaxyl	43.53
S05	3	2	fungicide	F	fenilamine	benalaxyl
S04	3	2	fungicide	F	fenilamine	benalaxyl
S03	3	2	fungicide	F	fenilamine	benalaxyl
S10	3	2	fungicide	F	fenilamine	benalaxyl
S15	3	2	fungicide	F	fenilamine	benalaxyl
S14	3	2	fungicide	F	fenilamine	benalaxyl
Sorg1	3	2	fungicide	F	fenilamine	benalaxyl	11.82
S11	3	2	fungicide	F	fenilamine	benalaxyl
S09	3	2	fungicide	F	fenilamine	benalaxyl
S17	3	2	fungicide	F	fenilamine	benalaxyl	13.5
S18	3	2	fungicide	F	fenilamine	benalaxyl
S03	1	3	fungicide	F	fenilamine	benalaxyl
S01	1	3	fungicide	F	fenilamine	benalaxyl
S09	1	3	fungicide	F	fenilamine	benalaxyl
S11	1	3	fungicide	F	fenilamine	benalaxyl
S02	1	3	fungicide	F	fenilamine	benalaxyl
S07	1	3	fungicide	F	fenilamine	benalaxyl
S13	1	3	fungicide	F	fenilamine	benalaxyl
S12	1	3	fungicide	F	fenilamine	benalaxyl
S08	1	3	fungicide	F	fenilamine	benalaxyl	1.8
Sorg1	1	3	fungicide	F	fenilamine	benalaxyl
S10	1	3	fungicide	F	fenilamine	benalaxyl
S18	1	3	fungicide	F	fenilamine	benalaxyl
S17	1	3	fungicide	F	fenilamine	benalaxyl
S02	2	3	fungicide	F	fenilamine	benalaxyl
S01	2	3	fungicide	F	fenilamine	benalaxyl	88.54
S12	2	3	fungicide	F	fenilamine	benalaxyl	73.32
S11	2	3	fungicide	F	fenilamine	benalaxyl
S13	2	3	fungicide	F	fenilamine	benalaxyl
S09	2	3	fungicide	F	fenilamine	benalaxyl
S10	2	3	fungicide	F	fenilamine	benalaxyl
S07	2	3	fungicide	F	fenilamine	benalaxyl	81.05
S08	2	3	fungicide	F	fenilamine	benalaxyl	40.22
S03	2	3	fungicide	F	fenilamine	benalaxyl	0.37
Sorg1	3	3	fungicide	F	fenilamine	benalaxyl	1
S01	3	3	fungicide	F	fenilamine	benalaxyl	78.44
S17	2	3	fungicide	F	fenilamine	benalaxyl	85.34
S12	3	3	fungicide	F	fenilamine	benalaxyl	45.59
S07	3	3	fungicide	F	fenilamine	benalaxyl	18.43
S13	3	3	fungicide	F	fenilamine	benalaxyl	47.66
S02	3	3	fungicide	F	fenilamine	benalaxyl	38.05
S09	3	3	fungicide	F	fenilamine	benalaxyl	3.34
S11	3	3	fungicide	F	fenilamine	benalaxyl	3.38
S10	3	3	fungicide	F	fenilamine	benalaxyl
S03	3	3	fungicide	F	fenilamine	benalaxyl
S08	3	3	fungicide	F	fenilamine	benalaxyl	4.54
S17	3	3	fungicide	F	fenilamine	benalaxyl	11.1
S01	1	4	fungicide	F	fenilamine	benalaxyl	3
S13	1	4	fungicide	F	fenilamine	benalaxyl
S09	1	4	fungicide	F	fenilamine	benalaxyl	2.76
S10	1	4	fungicide	F	fenilamine	benalaxyl
S12	1	4	fungicide	F	fenilamine	benalaxyl	2.81
S11	1	4	fungicide	F	fenilamine	benalaxyl	2.84
S17	1	4	fungicide	F	fenilamine	benalaxyl	2.54
Sorg1	1	4	fungicide	F	fenilamine	benalaxyl
S01	2	4	fungicide	F	fenilamine	benalaxyl	2.8
S03	1	4	fungicide	F	fenilamine	benalaxyl
S08	1	4	fungicide	F	fenilamine	benalaxyl	2.56
S02	1	4	fungicide	F	fenilamine	benalaxyl	3.09
S17	2	4	fungicide	F	fenilamine	benalaxyl	2.55
S13	2	4	fungicide	F	fenilamine	benalaxyl	2.02
S11	2	4	fungicide	F	fenilamine	benalaxyl	2.67
S12	2	4	fungicide	F	fenilamine	benalaxyl	3.48
Sorg1	2	4	fungicide	F	fenilamine	benalaxyl
S07	1	4	fungicide	F	fenilamine	benalaxyl
S02	2	4	fungicide	F	fenilamine	benalaxyl
Sorg2	1	4	fungicide	F	fenilamine	benalaxyl
S03	2	4	fungicide	F	fenilamine	benalaxyl
S08	2	4	fungicide	F	fenilamine	benalaxyl
Sorg1	3	4	fungicide	F	fenilamine	benalaxyl
S09	2	4	fungicide	F	fenilamine	benalaxyl
S10	2	4	fungicide	F	fenilamine	benalaxyl
S07	2	4	fungicide	F	fenilamine	benalaxyl
S01	3	4	fungicide	F	fenilamine	benalaxyl
S12	3	4	fungicide	F	fenilamine	benalaxyl
S13	3	4	fungicide	F	fenilamine	benalaxyl
Sorg2	2	4	fungicide	F	fenilamine	benalaxyl	8.12
S17	3	4	fungicide	F	fenilamine	benalaxyl
S10	3	4	fungicide	F	fenilamine	benalaxyl
S03	3	4	fungicide	F	fenilamine	benalaxyl
S02	3	4	fungicide	F	fenilamine	benalaxyl
S11	3	4	fungicide	F	fenilamine	benalaxyl
Scontrol_2	1	4	fungicide	F	fenilamine	benalaxyl
S07	3	4	fungicide	F	fenilamine	benalaxyl
S08	3	4	fungicide	F	fenilamine	benalaxyl
Scontrol_1	1	4	fungicide	F	fenilamine	benalaxyl
S09	3	4	fungicide	F	fenilamine	benalaxyl
Sorg2	3	4	fungicide	F	fenilamine	benalaxyl
Sorg1	1	2	fungicide	F	fenilamine	benalaxyl
S01	1	1	fungicide	F	carbamate	benthiavalicarb-isopropyl
S02	1	1	fungicide	F	carbamate	benthiavalicarb-isopropyl
S03	1	1	fungicide	F	carbamate	benthiavalicarb-isopropyl
Sorg1	1	1	fungicide	F	carbamate	benthiavalicarb-isopropyl
S05	1	1	fungicide	F	carbamate	benthiavalicarb-isopropyl
S06	1	1	fungicide	F	carbamate	benthiavalicarb-isopropyl
Sorg1	2	1	fungicide	F	carbamate	benthiavalicarb-isopropyl
S05	2	1	fungicide	F	carbamate	benthiavalicarb-isopropyl
S09	1	1	fungicide	F	carbamate	benthiavalicarb-isopropyl
S10	1	1	fungicide	F	carbamate	benthiavalicarb-isopropyl
S11	1	1	fungicide	F	carbamate	benthiavalicarb-isopropyl
S15	1	1	fungicide	F	carbamate	benthiavalicarb-isopropyl
S14	1	1	fungicide	F	carbamate	benthiavalicarb-isopropyl
S16	1	1	fungicide	F	carbamate	benthiavalicarb-isopropyl
S01	2	1	fungicide	F	carbamate	benthiavalicarb-isopropyl
S03	2	1	fungicide	F	carbamate	benthiavalicarb-isopropyl
S02	2	1	fungicide	F	carbamate	benthiavalicarb-isopropyl
S10	2	1	fungicide	F	carbamate	benthiavalicarb-isopropyl
S15	2	1	fungicide	F	carbamate	benthiavalicarb-isopropyl
S14	2	1	fungicide	F	carbamate	benthiavalicarb-isopropyl
S09	2	1	fungicide	F	carbamate	benthiavalicarb-isopropyl
S16	2	1	fungicide	F	carbamate	benthiavalicarb-isopropyl
S11	2	1	fungicide	F	carbamate	benthiavalicarb-isopropyl
S05	3	1	fungicide	F	carbamate	benthiavalicarb-isopropyl
S06	3	1	fungicide	F	carbamate	benthiavalicarb-isopropyl
Sorg1	3	1	fungicide	F	carbamate	benthiavalicarb-isopropyl
S09	3	1	fungicide	F	carbamate	benthiavalicarb-isopropyl
S15	3	1	fungicide	F	carbamate	benthiavalicarb-isopropyl
S14	3	1	fungicide	F	carbamate	benthiavalicarb-isopropyl
S01	3	1	fungicide	F	carbamate	benthiavalicarb-isopropyl
S02	3	1	fungicide	F	carbamate	benthiavalicarb-isopropyl
S03	3	1	fungicide	F	carbamate	benthiavalicarb-isopropyl
S11	3	1	fungicide	F	carbamate	benthiavalicarb-isopropyl
S10	3	1	fungicide	F	carbamate	benthiavalicarb-isopropyl
S16	3	1	fungicide	F	carbamate	benthiavalicarb-isopropyl
S05	1	2	fungicide	F	carbamate	benthiavalicarb-isopropyl
S01	1	2	fungicide	F	carbamate	benthiavalicarb-isopropyl
S03	1	2	fungicide	F	carbamate	benthiavalicarb-isopropyl
S04	1	2	fungicide	F	carbamate	benthiavalicarb-isopropyl
S16	1	2	fungicide	F	carbamate	benthiavalicarb-isopropyl
S02	1	2	fungicide	F	carbamate	benthiavalicarb-isopropyl
S15	1	2	fungicide	F	carbamate	benthiavalicarb-isopropyl
S14	1	2	fungicide	F	carbamate	benthiavalicarb-isopropyl
S09	1	2	fungicide	F	carbamate	benthiavalicarb-isopropyl
S10	1	2	fungicide	F	carbamate	benthiavalicarb-isopropyl
S11	1	2	fungicide	F	carbamate	benthiavalicarb-isopropyl
S17	1	2	fungicide	F	carbamate	benthiavalicarb-isopropyl
Sorg1	2	2	fungicide	F	carbamate	benthiavalicarb-isopropyl
S05	2	2	fungicide	F	carbamate	benthiavalicarb-isopropyl
S02	2	2	fungicide	F	carbamate	benthiavalicarb-isopropyl
S01	2	2	fungicide	F	carbamate	benthiavalicarb-isopropyl
S03	2	2	fungicide	F	carbamate	benthiavalicarb-isopropyl
S14	2	2	fungicide	F	carbamate	benthiavalicarb-isopropyl
S15	2	2	fungicide	F	carbamate	benthiavalicarb-isopropyl
S10	2	2	fungicide	F	carbamate	benthiavalicarb-isopropyl
S09	2	2	fungicide	F	carbamate	benthiavalicarb-isopropyl
S11	2	2	fungicide	F	carbamate	benthiavalicarb-isopropyl
S01	3	2	fungicide	F	carbamate	benthiavalicarb-isopropyl
S02	3	2	fungicide	F	carbamate	benthiavalicarb-isopropyl
S16	2	2	fungicide	F	carbamate	benthiavalicarb-isopropyl
S17	2	2	fungicide	F	carbamate	benthiavalicarb-isopropyl
S05	3	2	fungicide	F	carbamate	benthiavalicarb-isopropyl
S04	3	2	fungicide	F	carbamate	benthiavalicarb-isopropyl
S03	3	2	fungicide	F	carbamate	benthiavalicarb-isopropyl
S10	3	2	fungicide	F	carbamate	benthiavalicarb-isopropyl
S15	3	2	fungicide	F	carbamate	benthiavalicarb-isopropyl
S14	3	2	fungicide	F	carbamate	benthiavalicarb-isopropyl
Sorg1	3	2	fungicide	F	carbamate	benthiavalicarb-isopropyl
S11	3	2	fungicide	F	carbamate	benthiavalicarb-isopropyl
S09	3	2	fungicide	F	carbamate	benthiavalicarb-isopropyl
S17	3	2	fungicide	F	carbamate	benthiavalicarb-isopropyl
S18	3	2	fungicide	F	carbamate	benthiavalicarb-isopropyl
S03	1	3	fungicide	F	carbamate	benthiavalicarb-isopropyl
S01	1	3	fungicide	F	carbamate	benthiavalicarb-isopropyl
S09	1	3	fungicide	F	carbamate	benthiavalicarb-isopropyl
S11	1	3	fungicide	F	carbamate	benthiavalicarb-isopropyl
S02	1	3	fungicide	F	carbamate	benthiavalicarb-isopropyl
S07	1	3	fungicide	F	carbamate	benthiavalicarb-isopropyl
S13	1	3	fungicide	F	carbamate	benthiavalicarb-isopropyl
S12	1	3	fungicide	F	carbamate	benthiavalicarb-isopropyl
S08	1	3	fungicide	F	carbamate	benthiavalicarb-isopropyl
Sorg1	1	3	fungicide	F	carbamate	benthiavalicarb-isopropyl
S10	1	3	fungicide	F	carbamate	benthiavalicarb-isopropyl
S18	1	3	fungicide	F	carbamate	benthiavalicarb-isopropyl
S17	1	3	fungicide	F	carbamate	benthiavalicarb-isopropyl
S02	2	3	fungicide	F	carbamate	benthiavalicarb-isopropyl
S01	2	3	fungicide	F	carbamate	benthiavalicarb-isopropyl
S12	2	3	fungicide	F	carbamate	benthiavalicarb-isopropyl
S11	2	3	fungicide	F	carbamate	benthiavalicarb-isopropyl
S13	2	3	fungicide	F	carbamate	benthiavalicarb-isopropyl
S09	2	3	fungicide	F	carbamate	benthiavalicarb-isopropyl
S10	2	3	fungicide	F	carbamate	benthiavalicarb-isopropyl
S07	2	3	fungicide	F	carbamate	benthiavalicarb-isopropyl
S08	2	3	fungicide	F	carbamate	benthiavalicarb-isopropyl
S03	2	3	fungicide	F	carbamate	benthiavalicarb-isopropyl
Sorg1	3	3	fungicide	F	carbamate	benthiavalicarb-isopropyl
S01	3	3	fungicide	F	carbamate	benthiavalicarb-isopropyl
S17	2	3	fungicide	F	carbamate	benthiavalicarb-isopropyl
S12	3	3	fungicide	F	carbamate	benthiavalicarb-isopropyl
S07	3	3	fungicide	F	carbamate	benthiavalicarb-isopropyl
S13	3	3	fungicide	F	carbamate	benthiavalicarb-isopropyl
S02	3	3	fungicide	F	carbamate	benthiavalicarb-isopropyl
S09	3	3	fungicide	F	carbamate	benthiavalicarb-isopropyl
S11	3	3	fungicide	F	carbamate	benthiavalicarb-isopropyl
S10	3	3	fungicide	F	carbamate	benthiavalicarb-isopropyl
S03	3	3	fungicide	F	carbamate	benthiavalicarb-isopropyl
S08	3	3	fungicide	F	carbamate	benthiavalicarb-isopropyl
S17	3	3	fungicide	F	carbamate	benthiavalicarb-isopropyl
S01	1	4	fungicide	F	carbamate	benthiavalicarb-isopropyl
S13	1	4	fungicide	F	carbamate	benthiavalicarb-isopropyl
S09	1	4	fungicide	F	carbamate	benthiavalicarb-isopropyl
S10	1	4	fungicide	F	carbamate	benthiavalicarb-isopropyl
S12	1	4	fungicide	F	carbamate	benthiavalicarb-isopropyl
S11	1	4	fungicide	F	carbamate	benthiavalicarb-isopropyl
S17	1	4	fungicide	F	carbamate	benthiavalicarb-isopropyl
Sorg1	1	4	fungicide	F	carbamate	benthiavalicarb-isopropyl
S01	2	4	fungicide	F	carbamate	benthiavalicarb-isopropyl	0.66
S03	1	4	fungicide	F	carbamate	benthiavalicarb-isopropyl
S08	1	4	fungicide	F	carbamate	benthiavalicarb-isopropyl
S02	1	4	fungicide	F	carbamate	benthiavalicarb-isopropyl
S17	2	4	fungicide	F	carbamate	benthiavalicarb-isopropyl	0.68
S13	2	4	fungicide	F	carbamate	benthiavalicarb-isopropyl
S11	2	4	fungicide	F	carbamate	benthiavalicarb-isopropyl	0.56
S12	2	4	fungicide	F	carbamate	benthiavalicarb-isopropyl
Sorg1	2	4	fungicide	F	carbamate	benthiavalicarb-isopropyl
S07	1	4	fungicide	F	carbamate	benthiavalicarb-isopropyl
S02	2	4	fungicide	F	carbamate	benthiavalicarb-isopropyl
Sorg2	1	4	fungicide	F	carbamate	benthiavalicarb-isopropyl
S03	2	4	fungicide	F	carbamate	benthiavalicarb-isopropyl
S08	2	4	fungicide	F	carbamate	benthiavalicarb-isopropyl
Sorg1	3	4	fungicide	F	carbamate	benthiavalicarb-isopropyl
S09	2	4	fungicide	F	carbamate	benthiavalicarb-isopropyl
S10	2	4	fungicide	F	carbamate	benthiavalicarb-isopropyl
S07	2	4	fungicide	F	carbamate	benthiavalicarb-isopropyl
S01	3	4	fungicide	F	carbamate	benthiavalicarb-isopropyl
S12	3	4	fungicide	F	carbamate	benthiavalicarb-isopropyl
S13	3	4	fungicide	F	carbamate	benthiavalicarb-isopropyl
Sorg2	2	4	fungicide	F	carbamate	benthiavalicarb-isopropyl
S17	3	4	fungicide	F	carbamate	benthiavalicarb-isopropyl
S10	3	4	fungicide	F	carbamate	benthiavalicarb-isopropyl
S03	3	4	fungicide	F	carbamate	benthiavalicarb-isopropyl
S02	3	4	fungicide	F	carbamate	benthiavalicarb-isopropyl
S11	3	4	fungicide	F	carbamate	benthiavalicarb-isopropyl
Scontrol_2	1	4	fungicide	F	carbamate	benthiavalicarb-isopropyl
S07	3	4	fungicide	F	carbamate	benthiavalicarb-isopropyl
S08	3	4	fungicide	F	carbamate	benthiavalicarb-isopropyl
Scontrol_1	1	4	fungicide	F	carbamate	benthiavalicarb-isopropyl
S09	3	4	fungicide	F	carbamate	benthiavalicarb-isopropyl
Sorg2	3	4	fungicide	F	carbamate	benthiavalicarb-isopropyl
Sorg1	1	2	fungicide	F	carbamate	benthiavalicarb-isopropyl
S01	1	1	fungicide	F	carboxamide	boscalid
S02	1	1	fungicide	F	carboxamide	boscalid
S03	1	1	fungicide	F	carboxamide	boscalid	3.29
Sorg1	1	1	fungicide	F	carboxamide	boscalid
S05	1	1	fungicide	F	carboxamide	boscalid
S06	1	1	fungicide	F	carboxamide	boscalid
Sorg1	2	1	fungicide	F	carboxamide	boscalid
S05	2	1	fungicide	F	carboxamide	boscalid
S09	1	1	fungicide	F	carboxamide	boscalid
S10	1	1	fungicide	F	carboxamide	boscalid
S11	1	1	fungicide	F	carboxamide	boscalid
S15	1	1	fungicide	F	carboxamide	boscalid
S14	1	1	fungicide	F	carboxamide	boscalid
S16	1	1	fungicide	F	carboxamide	boscalid
S01	2	1	fungicide	F	carboxamide	boscalid
S03	2	1	fungicide	F	carboxamide	boscalid	5.03
S02	2	1	fungicide	F	carboxamide	boscalid
S10	2	1	fungicide	F	carboxamide	boscalid
S15	2	1	fungicide	F	carboxamide	boscalid
S14	2	1	fungicide	F	carboxamide	boscalid
S09	2	1	fungicide	F	carboxamide	boscalid
S16	2	1	fungicide	F	carboxamide	boscalid
S11	2	1	fungicide	F	carboxamide	boscalid
S05	3	1	fungicide	F	carboxamide	boscalid
S06	3	1	fungicide	F	carboxamide	boscalid
Sorg1	3	1	fungicide	F	carboxamide	boscalid
S09	3	1	fungicide	F	carboxamide	boscalid
S15	3	1	fungicide	F	carboxamide	boscalid
S14	3	1	fungicide	F	carboxamide	boscalid
S01	3	1	fungicide	F	carboxamide	boscalid
S02	3	1	fungicide	F	carboxamide	boscalid
S03	3	1	fungicide	F	carboxamide	boscalid	1.52
S11	3	1	fungicide	F	carboxamide	boscalid
S10	3	1	fungicide	F	carboxamide	boscalid
S16	3	1	fungicide	F	carboxamide	boscalid
S05	1	2	fungicide	F	carboxamide	boscalid
S01	1	2	fungicide	F	carboxamide	boscalid
S03	1	2	fungicide	F	carboxamide	boscalid	4.1
S04	1	2	fungicide	F	carboxamide	boscalid
S16	1	2	fungicide	F	carboxamide	boscalid
S02	1	2	fungicide	F	carboxamide	boscalid
S15	1	2	fungicide	F	carboxamide	boscalid
S14	1	2	fungicide	F	carboxamide	boscalid
S09	1	2	fungicide	F	carboxamide	boscalid
S10	1	2	fungicide	F	carboxamide	boscalid
S11	1	2	fungicide	F	carboxamide	boscalid
S17	1	2	fungicide	F	carboxamide	boscalid
Sorg1	2	2	fungicide	F	carboxamide	boscalid
S05	2	2	fungicide	F	carboxamide	boscalid
S02	2	2	fungicide	F	carboxamide	boscalid
S01	2	2	fungicide	F	carboxamide	boscalid	4.12
S03	2	2	fungicide	F	carboxamide	boscalid
S14	2	2	fungicide	F	carboxamide	boscalid
S15	2	2	fungicide	F	carboxamide	boscalid
S10	2	2	fungicide	F	carboxamide	boscalid
S09	2	2	fungicide	F	carboxamide	boscalid
S11	2	2	fungicide	F	carboxamide	boscalid
S01	3	2	fungicide	F	carboxamide	boscalid
S02	3	2	fungicide	F	carboxamide	boscalid
S16	2	2	fungicide	F	carboxamide	boscalid
S17	2	2	fungicide	F	carboxamide	boscalid
S05	3	2	fungicide	F	carboxamide	boscalid
S04	3	2	fungicide	F	carboxamide	boscalid
S03	3	2	fungicide	F	carboxamide	boscalid	3.49
S10	3	2	fungicide	F	carboxamide	boscalid
S15	3	2	fungicide	F	carboxamide	boscalid
S14	3	2	fungicide	F	carboxamide	boscalid
Sorg1	3	2	fungicide	F	carboxamide	boscalid
S11	3	2	fungicide	F	carboxamide	boscalid
S09	3	2	fungicide	F	carboxamide	boscalid
S17	3	2	fungicide	F	carboxamide	boscalid
S18	3	2	fungicide	F	carboxamide	boscalid
S03	1	3	fungicide	F	carboxamide	boscalid	2.52
S01	1	3	fungicide	F	carboxamide	boscalid
S09	1	3	fungicide	F	carboxamide	boscalid
S11	1	3	fungicide	F	carboxamide	boscalid
S02	1	3	fungicide	F	carboxamide	boscalid
S07	1	3	fungicide	F	carboxamide	boscalid
S13	1	3	fungicide	F	carboxamide	boscalid
S12	1	3	fungicide	F	carboxamide	boscalid
S08	1	3	fungicide	F	carboxamide	boscalid
Sorg1	1	3	fungicide	F	carboxamide	boscalid
S10	1	3	fungicide	F	carboxamide	boscalid
S18	1	3	fungicide	F	carboxamide	boscalid
S17	1	3	fungicide	F	carboxamide	boscalid
S02	2	3	fungicide	F	carboxamide	boscalid
S01	2	3	fungicide	F	carboxamide	boscalid
S12	2	3	fungicide	F	carboxamide	boscalid
S11	2	3	fungicide	F	carboxamide	boscalid
S13	2	3	fungicide	F	carboxamide	boscalid
S09	2	3	fungicide	F	carboxamide	boscalid
S10	2	3	fungicide	F	carboxamide	boscalid
S07	2	3	fungicide	F	carboxamide	boscalid
S08	2	3	fungicide	F	carboxamide	boscalid
S03	2	3	fungicide	F	carboxamide	boscalid	1.22
Sorg1	3	3	fungicide	F	carboxamide	boscalid
S01	3	3	fungicide	F	carboxamide	boscalid
S17	2	3	fungicide	F	carboxamide	boscalid
S12	3	3	fungicide	F	carboxamide	boscalid
S07	3	3	fungicide	F	carboxamide	boscalid
S13	3	3	fungicide	F	carboxamide	boscalid
S02	3	3	fungicide	F	carboxamide	boscalid
S09	3	3	fungicide	F	carboxamide	boscalid
S11	3	3	fungicide	F	carboxamide	boscalid
S10	3	3	fungicide	F	carboxamide	boscalid
S03	3	3	fungicide	F	carboxamide	boscalid	4
S08	3	3	fungicide	F	carboxamide	boscalid
S17	3	3	fungicide	F	carboxamide	boscalid
S01	1	4	fungicide	F	carboxamide	boscalid	0.23
S13	1	4	fungicide	F	carboxamide	boscalid	0.34
S09	1	4	fungicide	F	carboxamide	boscalid
S10	1	4	fungicide	F	carboxamide	boscalid	0.32
S12	1	4	fungicide	F	carboxamide	boscalid	0.19
S11	1	4	fungicide	F	carboxamide	boscalid	0.34
S17	1	4	fungicide	F	carboxamide	boscalid	0.12
Sorg1	1	4	fungicide	F	carboxamide	boscalid
S01	2	4	fungicide	F	carboxamide	boscalid
S03	1	4	fungicide	F	carboxamide	boscalid	0.41
S08	1	4	fungicide	F	carboxamide	boscalid	0.38
S02	1	4	fungicide	F	carboxamide	boscalid	0.1
S17	2	4	fungicide	F	carboxamide	boscalid	0.12
S13	2	4	fungicide	F	carboxamide	boscalid
S11	2	4	fungicide	F	carboxamide	boscalid	0.42
S12	2	4	fungicide	F	carboxamide	boscalid	0.27
Sorg1	2	4	fungicide	F	carboxamide	boscalid	0.22
S07	1	4	fungicide	F	carboxamide	boscalid
S02	2	4	fungicide	F	carboxamide	boscalid	0.28
Sorg2	1	4	fungicide	F	carboxamide	boscalid	0.2
S03	2	4	fungicide	F	carboxamide	boscalid	0.23
S08	2	4	fungicide	F	carboxamide	boscalid	0.2
Sorg1	3	4	fungicide	F	carboxamide	boscalid	0.17
S09	2	4	fungicide	F	carboxamide	boscalid	0.21
S10	2	4	fungicide	F	carboxamide	boscalid	0.16
S07	2	4	fungicide	F	carboxamide	boscalid	0.21
S01	3	4	fungicide	F	carboxamide	boscalid	0.17
S12	3	4	fungicide	F	carboxamide	boscalid	0.29
S13	3	4	fungicide	F	carboxamide	boscalid	0.17
Sorg2	2	4	fungicide	F	carboxamide	boscalid	0.19
S17	3	4	fungicide	F	carboxamide	boscalid	0.21
S10	3	4	fungicide	F	carboxamide	boscalid	0.15
S03	3	4	fungicide	F	carboxamide	boscalid	0.24
S02	3	4	fungicide	F	carboxamide	boscalid
S11	3	4	fungicide	F	carboxamide	boscalid
Scontrol_2	1	4	fungicide	F	carboxamide	boscalid
S07	3	4	fungicide	F	carboxamide	boscalid
S08	3	4	fungicide	F	carboxamide	boscalid
Scontrol_1	1	4	fungicide	F	carboxamide	boscalid
S09	3	4	fungicide	F	carboxamide	boscalid
Sorg2	3	4	fungicide	F	carboxamide	boscalid
Sorg1	1	2	fungicide	F	carboxamide	boscalid
S01	1	1	fungicide	F	chloronitrile	chlorothalonil
S02	1	1	fungicide	F	chloronitrile	chlorothalonil
S03	1	1	fungicide	F	chloronitrile	chlorothalonil
Sorg1	1	1	fungicide	F	chloronitrile	chlorothalonil
S05	1	1	fungicide	F	chloronitrile	chlorothalonil
S06	1	1	fungicide	F	chloronitrile	chlorothalonil
Sorg1	2	1	fungicide	F	chloronitrile	chlorothalonil
S05	2	1	fungicide	F	chloronitrile	chlorothalonil
S09	1	1	fungicide	F	chloronitrile	chlorothalonil
S10	1	1	fungicide	F	chloronitrile	chlorothalonil
S11	1	1	fungicide	F	chloronitrile	chlorothalonil
S15	1	1	fungicide	F	chloronitrile	chlorothalonil
S14	1	1	fungicide	F	chloronitrile	chlorothalonil
S16	1	1	fungicide	F	chloronitrile	chlorothalonil
S01	2	1	fungicide	F	chloronitrile	chlorothalonil
S03	2	1	fungicide	F	chloronitrile	chlorothalonil
S02	2	1	fungicide	F	chloronitrile	chlorothalonil
S10	2	1	fungicide	F	chloronitrile	chlorothalonil
S15	2	1	fungicide	F	chloronitrile	chlorothalonil
S14	2	1	fungicide	F	chloronitrile	chlorothalonil
S09	2	1	fungicide	F	chloronitrile	chlorothalonil
S16	2	1	fungicide	F	chloronitrile	chlorothalonil
S11	2	1	fungicide	F	chloronitrile	chlorothalonil
S05	3	1	fungicide	F	chloronitrile	chlorothalonil	3.21
S06	3	1	fungicide	F	chloronitrile	chlorothalonil
Sorg1	3	1	fungicide	F	chloronitrile	chlorothalonil
S09	3	1	fungicide	F	chloronitrile	chlorothalonil
S15	3	1	fungicide	F	chloronitrile	chlorothalonil
S14	3	1	fungicide	F	chloronitrile	chlorothalonil
S01	3	1	fungicide	F	chloronitrile	chlorothalonil
S02	3	1	fungicide	F	chloronitrile	chlorothalonil
S03	3	1	fungicide	F	chloronitrile	chlorothalonil
S11	3	1	fungicide	F	chloronitrile	chlorothalonil
S10	3	1	fungicide	F	chloronitrile	chlorothalonil
S16	3	1	fungicide	F	chloronitrile	chlorothalonil
S05	1	2	fungicide	F	chloronitrile	chlorothalonil
S01	1	2	fungicide	F	chloronitrile	chlorothalonil
S03	1	2	fungicide	F	chloronitrile	chlorothalonil
S04	1	2	fungicide	F	chloronitrile	chlorothalonil
S16	1	2	fungicide	F	chloronitrile	chlorothalonil
S02	1	2	fungicide	F	chloronitrile	chlorothalonil
S15	1	2	fungicide	F	chloronitrile	chlorothalonil
S14	1	2	fungicide	F	chloronitrile	chlorothalonil
S09	1	2	fungicide	F	chloronitrile	chlorothalonil
S10	1	2	fungicide	F	chloronitrile	chlorothalonil
S11	1	2	fungicide	F	chloronitrile	chlorothalonil
S17	1	2	fungicide	F	chloronitrile	chlorothalonil
Sorg1	2	2	fungicide	F	chloronitrile	chlorothalonil
S05	2	2	fungicide	F	chloronitrile	chlorothalonil
S02	2	2	fungicide	F	chloronitrile	chlorothalonil
S01	2	2	fungicide	F	chloronitrile	chlorothalonil
S03	2	2	fungicide	F	chloronitrile	chlorothalonil
S14	2	2	fungicide	F	chloronitrile	chlorothalonil
S15	2	2	fungicide	F	chloronitrile	chlorothalonil
S10	2	2	fungicide	F	chloronitrile	chlorothalonil	28.9
S09	2	2	fungicide	F	chloronitrile	chlorothalonil
S11	2	2	fungicide	F	chloronitrile	chlorothalonil
S01	3	2	fungicide	F	chloronitrile	chlorothalonil
S02	3	2	fungicide	F	chloronitrile	chlorothalonil
S16	2	2	fungicide	F	chloronitrile	chlorothalonil
S17	2	2	fungicide	F	chloronitrile	chlorothalonil	10.23
S05	3	2	fungicide	F	chloronitrile	chlorothalonil
S04	3	2	fungicide	F	chloronitrile	chlorothalonil
S03	3	2	fungicide	F	chloronitrile	chlorothalonil
S10	3	2	fungicide	F	chloronitrile	chlorothalonil
S15	3	2	fungicide	F	chloronitrile	chlorothalonil
S14	3	2	fungicide	F	chloronitrile	chlorothalonil
Sorg1	3	2	fungicide	F	chloronitrile	chlorothalonil	3.92
S11	3	2	fungicide	F	chloronitrile	chlorothalonil
S09	3	2	fungicide	F	chloronitrile	chlorothalonil
S17	3	2	fungicide	F	chloronitrile	chlorothalonil
S18	3	2	fungicide	F	chloronitrile	chlorothalonil
S03	1	3	fungicide	F	chloronitrile	chlorothalonil
S01	1	3	fungicide	F	chloronitrile	chlorothalonil
S09	1	3	fungicide	F	chloronitrile	chlorothalonil
S11	1	3	fungicide	F	chloronitrile	chlorothalonil
S02	1	3	fungicide	F	chloronitrile	chlorothalonil
S07	1	3	fungicide	F	chloronitrile	chlorothalonil
S13	1	3	fungicide	F	chloronitrile	chlorothalonil
S12	1	3	fungicide	F	chloronitrile	chlorothalonil
S08	1	3	fungicide	F	chloronitrile	chlorothalonil
Sorg1	1	3	fungicide	F	chloronitrile	chlorothalonil
S10	1	3	fungicide	F	chloronitrile	chlorothalonil
S18	1	3	fungicide	F	chloronitrile	chlorothalonil
S17	1	3	fungicide	F	chloronitrile	chlorothalonil
S02	2	3	fungicide	F	chloronitrile	chlorothalonil
S01	2	3	fungicide	F	chloronitrile	chlorothalonil	17.54
S12	2	3	fungicide	F	chloronitrile	chlorothalonil	41.5
S11	2	3	fungicide	F	chloronitrile	chlorothalonil
S13	2	3	fungicide	F	chloronitrile	chlorothalonil
S09	2	3	fungicide	F	chloronitrile	chlorothalonil	21.75
S10	2	3	fungicide	F	chloronitrile	chlorothalonil	74.66
S07	2	3	fungicide	F	chloronitrile	chlorothalonil	8.53
S08	2	3	fungicide	F	chloronitrile	chlorothalonil	24
S03	2	3	fungicide	F	chloronitrile	chlorothalonil	4.47
Sorg1	3	3	fungicide	F	chloronitrile	chlorothalonil
S01	3	3	fungicide	F	chloronitrile	chlorothalonil	6.86
S17	2	3	fungicide	F	chloronitrile	chlorothalonil	17.27
S12	3	3	fungicide	F	chloronitrile	chlorothalonil	3.2
S07	3	3	fungicide	F	chloronitrile	chlorothalonil	6.86
S13	3	3	fungicide	F	chloronitrile	chlorothalonil	8.05
S02	3	3	fungicide	F	chloronitrile	chlorothalonil	1.6
S09	3	3	fungicide	F	chloronitrile	chlorothalonil
S11	3	3	fungicide	F	chloronitrile	chlorothalonil	3.87
S10	3	3	fungicide	F	chloronitrile	chlorothalonil	0.28
S03	3	3	fungicide	F	chloronitrile	chlorothalonil
S08	3	3	fungicide	F	chloronitrile	chlorothalonil	5.97
S17	3	3	fungicide	F	chloronitrile	chlorothalonil	11.3
S01	1	4	fungicide	F	chloronitrile	chlorothalonil	0.77
S13	1	4	fungicide	F	chloronitrile	chlorothalonil	1.05
S09	1	4	fungicide	F	chloronitrile	chlorothalonil	0.94
S10	1	4	fungicide	F	chloronitrile	chlorothalonil	0.79
S12	1	4	fungicide	F	chloronitrile	chlorothalonil	1.09
S11	1	4	fungicide	F	chloronitrile	chlorothalonil	1.22
S17	1	4	fungicide	F	chloronitrile	chlorothalonil	0.81
Sorg1	1	4	fungicide	F	chloronitrile	chlorothalonil	0.59
S01	2	4	fungicide	F	chloronitrile	chlorothalonil	0.67
S03	1	4	fungicide	F	chloronitrile	chlorothalonil	0.56
S08	1	4	fungicide	F	chloronitrile	chlorothalonil	1.83
S02	1	4	fungicide	F	chloronitrile	chlorothalonil	0.94
S17	2	4	fungicide	F	chloronitrile	chlorothalonil	1.42
S13	2	4	fungicide	F	chloronitrile	chlorothalonil	0.46
S11	2	4	fungicide	F	chloronitrile	chlorothalonil	1
S12	2	4	fungicide	F	chloronitrile	chlorothalonil	0.86
Sorg1	2	4	fungicide	F	chloronitrile	chlorothalonil
S07	1	4	fungicide	F	chloronitrile	chlorothalonil
S02	2	4	fungicide	F	chloronitrile	chlorothalonil
Sorg2	1	4	fungicide	F	chloronitrile	chlorothalonil
S03	2	4	fungicide	F	chloronitrile	chlorothalonil
S08	2	4	fungicide	F	chloronitrile	chlorothalonil
Sorg1	3	4	fungicide	F	chloronitrile	chlorothalonil
S09	2	4	fungicide	F	chloronitrile	chlorothalonil
S10	2	4	fungicide	F	chloronitrile	chlorothalonil
S07	2	4	fungicide	F	chloronitrile	chlorothalonil
S01	3	4	fungicide	F	chloronitrile	chlorothalonil
S12	3	4	fungicide	F	chloronitrile	chlorothalonil
S13	3	4	fungicide	F	chloronitrile	chlorothalonil
Sorg2	2	4	fungicide	F	chloronitrile	chlorothalonil	9.03
S17	3	4	fungicide	F	chloronitrile	chlorothalonil
S10	3	4	fungicide	F	chloronitrile	chlorothalonil
S03	3	4	fungicide	F	chloronitrile	chlorothalonil	0.28
S02	3	4	fungicide	F	chloronitrile	chlorothalonil
S11	3	4	fungicide	F	chloronitrile	chlorothalonil
Scontrol_2	1	4	fungicide	F	chloronitrile	chlorothalonil
S07	3	4	fungicide	F	chloronitrile	chlorothalonil
S08	3	4	fungicide	F	chloronitrile	chlorothalonil
Scontrol_1	1	4	fungicide	F	chloronitrile	chlorothalonil
S09	3	4	fungicide	F	chloronitrile	chlorothalonil
Sorg2	3	4	fungicide	F	chloronitrile	chlorothalonil
Sorg1	1	2	fungicide	F	chloronitrile	chlorothalonil
S01	1	1	fungicide	F	triazole	cyproconazole
S02	1	1	fungicide	F	triazole	cyproconazole
S03	1	1	fungicide	F	triazole	cyproconazole
Sorg1	1	1	fungicide	F	triazole	cyproconazole
S05	1	1	fungicide	F	triazole	cyproconazole
S06	1	1	fungicide	F	triazole	cyproconazole
Sorg1	2	1	fungicide	F	triazole	cyproconazole
S05	2	1	fungicide	F	triazole	cyproconazole
S09	1	1	fungicide	F	triazole	cyproconazole
S10	1	1	fungicide	F	triazole	cyproconazole
S11	1	1	fungicide	F	triazole	cyproconazole
S15	1	1	fungicide	F	triazole	cyproconazole
S14	1	1	fungicide	F	triazole	cyproconazole
S16	1	1	fungicide	F	triazole	cyproconazole
S01	2	1	fungicide	F	triazole	cyproconazole
S03	2	1	fungicide	F	triazole	cyproconazole
S02	2	1	fungicide	F	triazole	cyproconazole
S10	2	1	fungicide	F	triazole	cyproconazole
S15	2	1	fungicide	F	triazole	cyproconazole
S14	2	1	fungicide	F	triazole	cyproconazole
S09	2	1	fungicide	F	triazole	cyproconazole
S16	2	1	fungicide	F	triazole	cyproconazole
S11	2	1	fungicide	F	triazole	cyproconazole	75.43
S05	3	1	fungicide	F	triazole	cyproconazole	37.81
S06	3	1	fungicide	F	triazole	cyproconazole
Sorg1	3	1	fungicide	F	triazole	cyproconazole
S09	3	1	fungicide	F	triazole	cyproconazole	6.81
S15	3	1	fungicide	F	triazole	cyproconazole	28.33
S14	3	1	fungicide	F	triazole	cyproconazole	38.65
S01	3	1	fungicide	F	triazole	cyproconazole	76.4
S02	3	1	fungicide	F	triazole	cyproconazole	31.46
S03	3	1	fungicide	F	triazole	cyproconazole	75.71
S11	3	1	fungicide	F	triazole	cyproconazole	28.36
S10	3	1	fungicide	F	triazole	cyproconazole	153.3
S16	3	1	fungicide	F	triazole	cyproconazole	50.96
S05	1	2	fungicide	F	triazole	cyproconazole
S01	1	2	fungicide	F	triazole	cyproconazole
S03	1	2	fungicide	F	triazole	cyproconazole
S04	1	2	fungicide	F	triazole	cyproconazole
S16	1	2	fungicide	F	triazole	cyproconazole
S02	1	2	fungicide	F	triazole	cyproconazole
S15	1	2	fungicide	F	triazole	cyproconazole
S14	1	2	fungicide	F	triazole	cyproconazole
S09	1	2	fungicide	F	triazole	cyproconazole
S10	1	2	fungicide	F	triazole	cyproconazole
S11	1	2	fungicide	F	triazole	cyproconazole
S17	1	2	fungicide	F	triazole	cyproconazole
Sorg1	2	2	fungicide	F	triazole	cyproconazole
S05	2	2	fungicide	F	triazole	cyproconazole
S02	2	2	fungicide	F	triazole	cyproconazole
S01	2	2	fungicide	F	triazole	cyproconazole
S03	2	2	fungicide	F	triazole	cyproconazole
S14	2	2	fungicide	F	triazole	cyproconazole
S15	2	2	fungicide	F	triazole	cyproconazole	94.08
S10	2	2	fungicide	F	triazole	cyproconazole	41.3
S09	2	2	fungicide	F	triazole	cyproconazole
S11	2	2	fungicide	F	triazole	cyproconazole
S01	3	2	fungicide	F	triazole	cyproconazole
S02	3	2	fungicide	F	triazole	cyproconazole
S16	2	2	fungicide	F	triazole	cyproconazole
S17	2	2	fungicide	F	triazole	cyproconazole	79.99
S05	3	2	fungicide	F	triazole	cyproconazole
S04	3	2	fungicide	F	triazole	cyproconazole
S03	3	2	fungicide	F	triazole	cyproconazole
S10	3	2	fungicide	F	triazole	cyproconazole	6.85
S15	3	2	fungicide	F	triazole	cyproconazole	30.23
S14	3	2	fungicide	F	triazole	cyproconazole
Sorg1	3	2	fungicide	F	triazole	cyproconazole
S11	3	2	fungicide	F	triazole	cyproconazole
S09	3	2	fungicide	F	triazole	cyproconazole
S17	3	2	fungicide	F	triazole	cyproconazole	29.86
S18	3	2	fungicide	F	triazole	cyproconazole	13.31
S03	1	3	fungicide	F	triazole	cyproconazole
S01	1	3	fungicide	F	triazole	cyproconazole
S09	1	3	fungicide	F	triazole	cyproconazole
S11	1	3	fungicide	F	triazole	cyproconazole
S02	1	3	fungicide	F	triazole	cyproconazole
S07	1	3	fungicide	F	triazole	cyproconazole
S13	1	3	fungicide	F	triazole	cyproconazole
S12	1	3	fungicide	F	triazole	cyproconazole
S08	1	3	fungicide	F	triazole	cyproconazole
Sorg1	1	3	fungicide	F	triazole	cyproconazole
S10	1	3	fungicide	F	triazole	cyproconazole
S18	1	3	fungicide	F	triazole	cyproconazole
S17	1	3	fungicide	F	triazole	cyproconazole
S02	2	3	fungicide	F	triazole	cyproconazole
S01	2	3	fungicide	F	triazole	cyproconazole
S12	2	3	fungicide	F	triazole	cyproconazole
S11	2	3	fungicide	F	triazole	cyproconazole
S13	2	3	fungicide	F	triazole	cyproconazole
S09	2	3	fungicide	F	triazole	cyproconazole
S10	2	3	fungicide	F	triazole	cyproconazole
S07	2	3	fungicide	F	triazole	cyproconazole
S08	2	3	fungicide	F	triazole	cyproconazole
S03	2	3	fungicide	F	triazole	cyproconazole
Sorg1	3	3	fungicide	F	triazole	cyproconazole
S01	3	3	fungicide	F	triazole	cyproconazole
S17	2	3	fungicide	F	triazole	cyproconazole
S12	3	3	fungicide	F	triazole	cyproconazole
S07	3	3	fungicide	F	triazole	cyproconazole
S13	3	3	fungicide	F	triazole	cyproconazole
S02	3	3	fungicide	F	triazole	cyproconazole
S09	3	3	fungicide	F	triazole	cyproconazole
S11	3	3	fungicide	F	triazole	cyproconazole
S10	3	3	fungicide	F	triazole	cyproconazole
S03	3	3	fungicide	F	triazole	cyproconazole
S08	3	3	fungicide	F	triazole	cyproconazole
S17	3	3	fungicide	F	triazole	cyproconazole
S01	1	4	fungicide	F	triazole	cyproconazole
S13	1	4	fungicide	F	triazole	cyproconazole
S09	1	4	fungicide	F	triazole	cyproconazole
S10	1	4	fungicide	F	triazole	cyproconazole
S12	1	4	fungicide	F	triazole	cyproconazole
S11	1	4	fungicide	F	triazole	cyproconazole
S17	1	4	fungicide	F	triazole	cyproconazole
Sorg1	1	4	fungicide	F	triazole	cyproconazole
S01	2	4	fungicide	F	triazole	cyproconazole
S03	1	4	fungicide	F	triazole	cyproconazole
S08	1	4	fungicide	F	triazole	cyproconazole
S02	1	4	fungicide	F	triazole	cyproconazole
S17	2	4	fungicide	F	triazole	cyproconazole
S13	2	4	fungicide	F	triazole	cyproconazole
S11	2	4	fungicide	F	triazole	cyproconazole
S12	2	4	fungicide	F	triazole	cyproconazole
Sorg1	2	4	fungicide	F	triazole	cyproconazole
S07	1	4	fungicide	F	triazole	cyproconazole
S02	2	4	fungicide	F	triazole	cyproconazole
Sorg2	1	4	fungicide	F	triazole	cyproconazole
S03	2	4	fungicide	F	triazole	cyproconazole
S08	2	4	fungicide	F	triazole	cyproconazole
Sorg1	3	4	fungicide	F	triazole	cyproconazole
S09	2	4	fungicide	F	triazole	cyproconazole
S10	2	4	fungicide	F	triazole	cyproconazole
S07	2	4	fungicide	F	triazole	cyproconazole
S01	3	4	fungicide	F	triazole	cyproconazole
S12	3	4	fungicide	F	triazole	cyproconazole
S13	3	4	fungicide	F	triazole	cyproconazole
Sorg2	2	4	fungicide	F	triazole	cyproconazole
S17	3	4	fungicide	F	triazole	cyproconazole
S10	3	4	fungicide	F	triazole	cyproconazole
S03	3	4	fungicide	F	triazole	cyproconazole
S02	3	4	fungicide	F	triazole	cyproconazole
S11	3	4	fungicide	F	triazole	cyproconazole
Scontrol_2	1	4	fungicide	F	triazole	cyproconazole
S07	3	4	fungicide	F	triazole	cyproconazole
S08	3	4	fungicide	F	triazole	cyproconazole
Scontrol_1	1	4	fungicide	F	triazole	cyproconazole
S09	3	4	fungicide	F	triazole	cyproconazole
Sorg2	3	4	fungicide	F	triazole	cyproconazole
Sorg1	1	2	fungicide	F	triazole	cyproconazole
S01	1	1	fungicide	F	morpholine	dimethomorph
S02	1	1	fungicide	F	morpholine	dimethomorph
S03	1	1	fungicide	F	morpholine	dimethomorph	8.37
Sorg1	1	1	fungicide	F	morpholine	dimethomorph
S05	1	1	fungicide	F	morpholine	dimethomorph
S06	1	1	fungicide	F	morpholine	dimethomorph
Sorg1	2	1	fungicide	F	morpholine	dimethomorph
S05	2	1	fungicide	F	morpholine	dimethomorph
S09	1	1	fungicide	F	morpholine	dimethomorph
S10	1	1	fungicide	F	morpholine	dimethomorph
S11	1	1	fungicide	F	morpholine	dimethomorph	1.67
S15	1	1	fungicide	F	morpholine	dimethomorph
S14	1	1	fungicide	F	morpholine	dimethomorph
S16	1	1	fungicide	F	morpholine	dimethomorph
S01	2	1	fungicide	F	morpholine	dimethomorph	3.55
S03	2	1	fungicide	F	morpholine	dimethomorph	7.1
S02	2	1	fungicide	F	morpholine	dimethomorph	1.56
S10	2	1	fungicide	F	morpholine	dimethomorph
S15	2	1	fungicide	F	morpholine	dimethomorph
S14	2	1	fungicide	F	morpholine	dimethomorph
S09	2	1	fungicide	F	morpholine	dimethomorph
S16	2	1	fungicide	F	morpholine	dimethomorph
S11	2	1	fungicide	F	morpholine	dimethomorph
S05	3	1	fungicide	F	morpholine	dimethomorph
S06	3	1	fungicide	F	morpholine	dimethomorph
Sorg1	3	1	fungicide	F	morpholine	dimethomorph
S09	3	1	fungicide	F	morpholine	dimethomorph
S15	3	1	fungicide	F	morpholine	dimethomorph
S14	3	1	fungicide	F	morpholine	dimethomorph
S01	3	1	fungicide	F	morpholine	dimethomorph	2.49
S02	3	1	fungicide	F	morpholine	dimethomorph
S03	3	1	fungicide	F	morpholine	dimethomorph	4.86
S11	3	1	fungicide	F	morpholine	dimethomorph
S10	3	1	fungicide	F	morpholine	dimethomorph
S16	3	1	fungicide	F	morpholine	dimethomorph
S05	1	2	fungicide	F	morpholine	dimethomorph
S01	1	2	fungicide	F	morpholine	dimethomorph	4.07
S03	1	2	fungicide	F	morpholine	dimethomorph	5.39
S04	1	2	fungicide	F	morpholine	dimethomorph	3.67
S16	1	2	fungicide	F	morpholine	dimethomorph
S02	1	2	fungicide	F	morpholine	dimethomorph
S15	1	2	fungicide	F	morpholine	dimethomorph
S14	1	2	fungicide	F	morpholine	dimethomorph
S09	1	2	fungicide	F	morpholine	dimethomorph
S10	1	2	fungicide	F	morpholine	dimethomorph
S11	1	2	fungicide	F	morpholine	dimethomorph	6.25
S17	1	2	fungicide	F	morpholine	dimethomorph
Sorg1	2	2	fungicide	F	morpholine	dimethomorph
S05	2	2	fungicide	F	morpholine	dimethomorph
S02	2	2	fungicide	F	morpholine	dimethomorph
S01	2	2	fungicide	F	morpholine	dimethomorph	3.25
S03	2	2	fungicide	F	morpholine	dimethomorph	3.24
S14	2	2	fungicide	F	morpholine	dimethomorph	1.9
S15	2	2	fungicide	F	morpholine	dimethomorph	1.44
S10	2	2	fungicide	F	morpholine	dimethomorph	1.71
S09	2	2	fungicide	F	morpholine	dimethomorph	1.19
S11	2	2	fungicide	F	morpholine	dimethomorph	3.72
S01	3	2	fungicide	F	morpholine	dimethomorph	3.01
S02	3	2	fungicide	F	morpholine	dimethomorph	2.15
S16	2	2	fungicide	F	morpholine	dimethomorph
S17	2	2	fungicide	F	morpholine	dimethomorph
S05	3	2	fungicide	F	morpholine	dimethomorph	1.37
S04	3	2	fungicide	F	morpholine	dimethomorph	1.77
S03	3	2	fungicide	F	morpholine	dimethomorph	3.88
S10	3	2	fungicide	F	morpholine	dimethomorph	1.99
S15	3	2	fungicide	F	morpholine	dimethomorph
S14	3	2	fungicide	F	morpholine	dimethomorph	1.78
Sorg1	3	2	fungicide	F	morpholine	dimethomorph
S11	3	2	fungicide	F	morpholine	dimethomorph	62.91
S09	3	2	fungicide	F	morpholine	dimethomorph
S17	3	2	fungicide	F	morpholine	dimethomorph
S18	3	2	fungicide	F	morpholine	dimethomorph
S03	1	3	fungicide	F	morpholine	dimethomorph	2.01
S01	1	3	fungicide	F	morpholine	dimethomorph	1.23
S09	1	3	fungicide	F	morpholine	dimethomorph
S11	1	3	fungicide	F	morpholine	dimethomorph
S02	1	3	fungicide	F	morpholine	dimethomorph
S07	1	3	fungicide	F	morpholine	dimethomorph	8.86
S13	1	3	fungicide	F	morpholine	dimethomorph
S12	1	3	fungicide	F	morpholine	dimethomorph	6.77
S08	1	3	fungicide	F	morpholine	dimethomorph
Sorg1	1	3	fungicide	F	morpholine	dimethomorph
S10	1	3	fungicide	F	morpholine	dimethomorph
S18	1	3	fungicide	F	morpholine	dimethomorph
S17	1	3	fungicide	F	morpholine	dimethomorph
S02	2	3	fungicide	F	morpholine	dimethomorph	2.16
S01	2	3	fungicide	F	morpholine	dimethomorph
S12	2	3	fungicide	F	morpholine	dimethomorph	3.63
S11	2	3	fungicide	F	morpholine	dimethomorph	1.87
S13	2	3	fungicide	F	morpholine	dimethomorph
S09	2	3	fungicide	F	morpholine	dimethomorph
S10	2	3	fungicide	F	morpholine	dimethomorph
S07	2	3	fungicide	F	morpholine	dimethomorph	1.42
S08	2	3	fungicide	F	morpholine	dimethomorph	10.95
S03	2	3	fungicide	F	morpholine	dimethomorph
Sorg1	3	3	fungicide	F	morpholine	dimethomorph
S01	3	3	fungicide	F	morpholine	dimethomorph
S17	2	3	fungicide	F	morpholine	dimethomorph
S12	3	3	fungicide	F	morpholine	dimethomorph	2.67
S07	3	3	fungicide	F	morpholine	dimethomorph	1
S13	3	3	fungicide	F	morpholine	dimethomorph
S02	3	3	fungicide	F	morpholine	dimethomorph	17.96
S09	3	3	fungicide	F	morpholine	dimethomorph	1.2
S11	3	3	fungicide	F	morpholine	dimethomorph	4.64
S10	3	3	fungicide	F	morpholine	dimethomorph
S03	3	3	fungicide	F	morpholine	dimethomorph	12.65
S08	3	3	fungicide	F	morpholine	dimethomorph	6.09
S17	3	3	fungicide	F	morpholine	dimethomorph
S01	1	4	fungicide	F	morpholine	dimethomorph	1.37
S13	1	4	fungicide	F	morpholine	dimethomorph	1.34
S09	1	4	fungicide	F	morpholine	dimethomorph	1.32
S10	1	4	fungicide	F	morpholine	dimethomorph
S12	1	4	fungicide	F	morpholine	dimethomorph	2.31
S11	1	4	fungicide	F	morpholine	dimethomorph	2.54
S17	1	4	fungicide	F	morpholine	dimethomorph	2.11
Sorg1	1	4	fungicide	F	morpholine	dimethomorph
S01	2	4	fungicide	F	morpholine	dimethomorph
S03	1	4	fungicide	F	morpholine	dimethomorph	1.1
S08	1	4	fungicide	F	morpholine	dimethomorph	1.7
S02	1	4	fungicide	F	morpholine	dimethomorph	2.38
S17	2	4	fungicide	F	morpholine	dimethomorph	1.26
S13	2	4	fungicide	F	morpholine	dimethomorph	1.38
S11	2	4	fungicide	F	morpholine	dimethomorph	1.76
S12	2	4	fungicide	F	morpholine	dimethomorph	3.21
Sorg1	2	4	fungicide	F	morpholine	dimethomorph
S07	1	4	fungicide	F	morpholine	dimethomorph	1.97
S02	2	4	fungicide	F	morpholine	dimethomorph	2.16
Sorg2	1	4	fungicide	F	morpholine	dimethomorph
S03	2	4	fungicide	F	morpholine	dimethomorph	47.02
S08	2	4	fungicide	F	morpholine	dimethomorph	2.02
Sorg1	3	4	fungicide	F	morpholine	dimethomorph
S09	2	4	fungicide	F	morpholine	dimethomorph
S10	2	4	fungicide	F	morpholine	dimethomorph	1.32
S07	2	4	fungicide	F	morpholine	dimethomorph
S01	3	4	fungicide	F	morpholine	dimethomorph	1.32
S12	3	4	fungicide	F	morpholine	dimethomorph	71.89
S13	3	4	fungicide	F	morpholine	dimethomorph	1.61
Sorg2	2	4	fungicide	F	morpholine	dimethomorph
S17	3	4	fungicide	F	morpholine	dimethomorph	31.75
S10	3	4	fungicide	F	morpholine	dimethomorph	1.86
S03	3	4	fungicide	F	morpholine	dimethomorph	12.7
S02	3	4	fungicide	F	morpholine	dimethomorph	8.14
S11	3	4	fungicide	F	morpholine	dimethomorph	6.46
Scontrol_2	1	4	fungicide	F	morpholine	dimethomorph
S07	3	4	fungicide	F	morpholine	dimethomorph
S08	3	4	fungicide	F	morpholine	dimethomorph
Scontrol_1	1	4	fungicide	F	morpholine	dimethomorph
S09	3	4	fungicide	F	morpholine	dimethomorph
Sorg2	3	4	fungicide	F	morpholine	dimethomorph
Sorg1	1	2	fungicide	F	morpholine	dimethomorph
S01	1	1	fungicide	F	triazole	epoxiconazole
S02	1	1	fungicide	F	triazole	epoxiconazole
S03	1	1	fungicide	F	triazole	epoxiconazole
Sorg1	1	1	fungicide	F	triazole	epoxiconazole
S05	1	1	fungicide	F	triazole	epoxiconazole
S06	1	1	fungicide	F	triazole	epoxiconazole
Sorg1	2	1	fungicide	F	triazole	epoxiconazole
S05	2	1	fungicide	F	triazole	epoxiconazole
S09	1	1	fungicide	F	triazole	epoxiconazole
S10	1	1	fungicide	F	triazole	epoxiconazole
S11	1	1	fungicide	F	triazole	epoxiconazole
S15	1	1	fungicide	F	triazole	epoxiconazole
S14	1	1	fungicide	F	triazole	epoxiconazole
S16	1	1	fungicide	F	triazole	epoxiconazole	7.06
S01	2	1	fungicide	F	triazole	epoxiconazole
S03	2	1	fungicide	F	triazole	epoxiconazole
S02	2	1	fungicide	F	triazole	epoxiconazole
S10	2	1	fungicide	F	triazole	epoxiconazole
S15	2	1	fungicide	F	triazole	epoxiconazole
S14	2	1	fungicide	F	triazole	epoxiconazole
S09	2	1	fungicide	F	triazole	epoxiconazole
S16	2	1	fungicide	F	triazole	epoxiconazole	5.47
S11	2	1	fungicide	F	triazole	epoxiconazole
S05	3	1	fungicide	F	triazole	epoxiconazole	0.92
S06	3	1	fungicide	F	triazole	epoxiconazole	9.54
Sorg1	3	1	fungicide	F	triazole	epoxiconazole
S09	3	1	fungicide	F	triazole	epoxiconazole
S15	3	1	fungicide	F	triazole	epoxiconazole
S14	3	1	fungicide	F	triazole	epoxiconazole
S01	3	1	fungicide	F	triazole	epoxiconazole
S02	3	1	fungicide	F	triazole	epoxiconazole
S03	3	1	fungicide	F	triazole	epoxiconazole
S11	3	1	fungicide	F	triazole	epoxiconazole
S10	3	1	fungicide	F	triazole	epoxiconazole
S16	3	1	fungicide	F	triazole	epoxiconazole	4.83
S05	1	2	fungicide	F	triazole	epoxiconazole
S01	1	2	fungicide	F	triazole	epoxiconazole
S03	1	2	fungicide	F	triazole	epoxiconazole
S04	1	2	fungicide	F	triazole	epoxiconazole
S16	1	2	fungicide	F	triazole	epoxiconazole
S02	1	2	fungicide	F	triazole	epoxiconazole
S15	1	2	fungicide	F	triazole	epoxiconazole
S14	1	2	fungicide	F	triazole	epoxiconazole
S09	1	2	fungicide	F	triazole	epoxiconazole
S10	1	2	fungicide	F	triazole	epoxiconazole
S11	1	2	fungicide	F	triazole	epoxiconazole
S17	1	2	fungicide	F	triazole	epoxiconazole
Sorg1	2	2	fungicide	F	triazole	epoxiconazole
S05	2	2	fungicide	F	triazole	epoxiconazole
S02	2	2	fungicide	F	triazole	epoxiconazole
S01	2	2	fungicide	F	triazole	epoxiconazole
S03	2	2	fungicide	F	triazole	epoxiconazole
S14	2	2	fungicide	F	triazole	epoxiconazole
S15	2	2	fungicide	F	triazole	epoxiconazole
S10	2	2	fungicide	F	triazole	epoxiconazole
S09	2	2	fungicide	F	triazole	epoxiconazole
S11	2	2	fungicide	F	triazole	epoxiconazole
S01	3	2	fungicide	F	triazole	epoxiconazole
S02	3	2	fungicide	F	triazole	epoxiconazole
S16	2	2	fungicide	F	triazole	epoxiconazole	0.86
S17	2	2	fungicide	F	triazole	epoxiconazole
S05	3	2	fungicide	F	triazole	epoxiconazole
S04	3	2	fungicide	F	triazole	epoxiconazole
S03	3	2	fungicide	F	triazole	epoxiconazole
S10	3	2	fungicide	F	triazole	epoxiconazole
S15	3	2	fungicide	F	triazole	epoxiconazole
S14	3	2	fungicide	F	triazole	epoxiconazole
Sorg1	3	2	fungicide	F	triazole	epoxiconazole
S11	3	2	fungicide	F	triazole	epoxiconazole
S09	3	2	fungicide	F	triazole	epoxiconazole
S17	3	2	fungicide	F	triazole	epoxiconazole
S18	3	2	fungicide	F	triazole	epoxiconazole
S03	1	3	fungicide	F	triazole	epoxiconazole
S01	1	3	fungicide	F	triazole	epoxiconazole
S09	1	3	fungicide	F	triazole	epoxiconazole
S11	1	3	fungicide	F	triazole	epoxiconazole
S02	1	3	fungicide	F	triazole	epoxiconazole
S07	1	3	fungicide	F	triazole	epoxiconazole
S13	1	3	fungicide	F	triazole	epoxiconazole
S12	1	3	fungicide	F	triazole	epoxiconazole
S08	1	3	fungicide	F	triazole	epoxiconazole
Sorg1	1	3	fungicide	F	triazole	epoxiconazole
S10	1	3	fungicide	F	triazole	epoxiconazole
S18	1	3	fungicide	F	triazole	epoxiconazole
S17	1	3	fungicide	F	triazole	epoxiconazole
S02	2	3	fungicide	F	triazole	epoxiconazole
S01	2	3	fungicide	F	triazole	epoxiconazole
S12	2	3	fungicide	F	triazole	epoxiconazole
S11	2	3	fungicide	F	triazole	epoxiconazole
S13	2	3	fungicide	F	triazole	epoxiconazole
S09	2	3	fungicide	F	triazole	epoxiconazole
S10	2	3	fungicide	F	triazole	epoxiconazole
S07	2	3	fungicide	F	triazole	epoxiconazole
S08	2	3	fungicide	F	triazole	epoxiconazole
S03	2	3	fungicide	F	triazole	epoxiconazole
Sorg1	3	3	fungicide	F	triazole	epoxiconazole
S01	3	3	fungicide	F	triazole	epoxiconazole
S17	2	3	fungicide	F	triazole	epoxiconazole
S12	3	3	fungicide	F	triazole	epoxiconazole
S07	3	3	fungicide	F	triazole	epoxiconazole
S13	3	3	fungicide	F	triazole	epoxiconazole
S02	3	3	fungicide	F	triazole	epoxiconazole
S09	3	3	fungicide	F	triazole	epoxiconazole
S11	3	3	fungicide	F	triazole	epoxiconazole
S10	3	3	fungicide	F	triazole	epoxiconazole
S03	3	3	fungicide	F	triazole	epoxiconazole
S08	3	3	fungicide	F	triazole	epoxiconazole
S17	3	3	fungicide	F	triazole	epoxiconazole
S01	1	4	fungicide	F	triazole	epoxiconazole	0.16
S13	1	4	fungicide	F	triazole	epoxiconazole	2.01
S09	1	4	fungicide	F	triazole	epoxiconazole	0.25
S10	1	4	fungicide	F	triazole	epoxiconazole
S12	1	4	fungicide	F	triazole	epoxiconazole	0.13
S11	1	4	fungicide	F	triazole	epoxiconazole	0.18
S17	1	4	fungicide	F	triazole	epoxiconazole	4.73
Sorg1	1	4	fungicide	F	triazole	epoxiconazole
S01	2	4	fungicide	F	triazole	epoxiconazole
S03	1	4	fungicide	F	triazole	epoxiconazole
S08	1	4	fungicide	F	triazole	epoxiconazole
S02	1	4	fungicide	F	triazole	epoxiconazole
S17	2	4	fungicide	F	triazole	epoxiconazole	4.16
S13	2	4	fungicide	F	triazole	epoxiconazole	0.29
S11	2	4	fungicide	F	triazole	epoxiconazole
S12	2	4	fungicide	F	triazole	epoxiconazole	0.19
Sorg1	2	4	fungicide	F	triazole	epoxiconazole
S07	1	4	fungicide	F	triazole	epoxiconazole
S02	2	4	fungicide	F	triazole	epoxiconazole
Sorg2	1	4	fungicide	F	triazole	epoxiconazole
S03	2	4	fungicide	F	triazole	epoxiconazole
S08	2	4	fungicide	F	triazole	epoxiconazole
Sorg1	3	4	fungicide	F	triazole	epoxiconazole
S09	2	4	fungicide	F	triazole	epoxiconazole
S10	2	4	fungicide	F	triazole	epoxiconazole
S07	2	4	fungicide	F	triazole	epoxiconazole
S01	3	4	fungicide	F	triazole	epoxiconazole
S12	3	4	fungicide	F	triazole	epoxiconazole
S13	3	4	fungicide	F	triazole	epoxiconazole
Sorg2	2	4	fungicide	F	triazole	epoxiconazole
S17	3	4	fungicide	F	triazole	epoxiconazole	7.14
S10	3	4	fungicide	F	triazole	epoxiconazole
S03	3	4	fungicide	F	triazole	epoxiconazole
S02	3	4	fungicide	F	triazole	epoxiconazole
S11	3	4	fungicide	F	triazole	epoxiconazole
Scontrol_2	1	4	fungicide	F	triazole	epoxiconazole
S07	3	4	fungicide	F	triazole	epoxiconazole
S08	3	4	fungicide	F	triazole	epoxiconazole
Scontrol_1	1	4	fungicide	F	triazole	epoxiconazole
S09	3	4	fungicide	F	triazole	epoxiconazole
Sorg2	3	4	fungicide	F	triazole	epoxiconazole
Sorg1	1	2	fungicide	F	triazole	epoxiconazole
S01	1	1	fungicide	F	Imidazole	fenamidone
S02	1	1	fungicide	F	Imidazole	fenamidone
S03	1	1	fungicide	F	Imidazole	fenamidone
Sorg1	1	1	fungicide	F	Imidazole	fenamidone
S05	1	1	fungicide	F	Imidazole	fenamidone
S06	1	1	fungicide	F	Imidazole	fenamidone
Sorg1	2	1	fungicide	F	Imidazole	fenamidone
S05	2	1	fungicide	F	Imidazole	fenamidone
S09	1	1	fungicide	F	Imidazole	fenamidone
S10	1	1	fungicide	F	Imidazole	fenamidone
S11	1	1	fungicide	F	Imidazole	fenamidone
S15	1	1	fungicide	F	Imidazole	fenamidone
S14	1	1	fungicide	F	Imidazole	fenamidone
S16	1	1	fungicide	F	Imidazole	fenamidone
S01	2	1	fungicide	F	Imidazole	fenamidone
S03	2	1	fungicide	F	Imidazole	fenamidone
S02	2	1	fungicide	F	Imidazole	fenamidone
S10	2	1	fungicide	F	Imidazole	fenamidone
S15	2	1	fungicide	F	Imidazole	fenamidone
S14	2	1	fungicide	F	Imidazole	fenamidone
S09	2	1	fungicide	F	Imidazole	fenamidone
S16	2	1	fungicide	F	Imidazole	fenamidone
S11	2	1	fungicide	F	Imidazole	fenamidone
S05	3	1	fungicide	F	Imidazole	fenamidone
S06	3	1	fungicide	F	Imidazole	fenamidone
Sorg1	3	1	fungicide	F	Imidazole	fenamidone
S09	3	1	fungicide	F	Imidazole	fenamidone
S15	3	1	fungicide	F	Imidazole	fenamidone
S14	3	1	fungicide	F	Imidazole	fenamidone
S01	3	1	fungicide	F	Imidazole	fenamidone
S02	3	1	fungicide	F	Imidazole	fenamidone
S03	3	1	fungicide	F	Imidazole	fenamidone
S11	3	1	fungicide	F	Imidazole	fenamidone
S10	3	1	fungicide	F	Imidazole	fenamidone
S16	3	1	fungicide	F	Imidazole	fenamidone
S05	1	2	fungicide	F	Imidazole	fenamidone
S01	1	2	fungicide	F	Imidazole	fenamidone
S03	1	2	fungicide	F	Imidazole	fenamidone
S04	1	2	fungicide	F	Imidazole	fenamidone
S16	1	2	fungicide	F	Imidazole	fenamidone
S02	1	2	fungicide	F	Imidazole	fenamidone
S15	1	2	fungicide	F	Imidazole	fenamidone
S14	1	2	fungicide	F	Imidazole	fenamidone
S09	1	2	fungicide	F	Imidazole	fenamidone
S10	1	2	fungicide	F	Imidazole	fenamidone
S11	1	2	fungicide	F	Imidazole	fenamidone
S17	1	2	fungicide	F	Imidazole	fenamidone
Sorg1	2	2	fungicide	F	Imidazole	fenamidone
S05	2	2	fungicide	F	Imidazole	fenamidone
S02	2	2	fungicide	F	Imidazole	fenamidone
S01	2	2	fungicide	F	Imidazole	fenamidone
S03	2	2	fungicide	F	Imidazole	fenamidone
S14	2	2	fungicide	F	Imidazole	fenamidone
S15	2	2	fungicide	F	Imidazole	fenamidone
S10	2	2	fungicide	F	Imidazole	fenamidone
S09	2	2	fungicide	F	Imidazole	fenamidone
S11	2	2	fungicide	F	Imidazole	fenamidone
S01	3	2	fungicide	F	Imidazole	fenamidone
S02	3	2	fungicide	F	Imidazole	fenamidone
S16	2	2	fungicide	F	Imidazole	fenamidone
S17	2	2	fungicide	F	Imidazole	fenamidone
S05	3	2	fungicide	F	Imidazole	fenamidone
S04	3	2	fungicide	F	Imidazole	fenamidone
S03	3	2	fungicide	F	Imidazole	fenamidone
S10	3	2	fungicide	F	Imidazole	fenamidone
S15	3	2	fungicide	F	Imidazole	fenamidone
S14	3	2	fungicide	F	Imidazole	fenamidone
Sorg1	3	2	fungicide	F	Imidazole	fenamidone
S11	3	2	fungicide	F	Imidazole	fenamidone
S09	3	2	fungicide	F	Imidazole	fenamidone
S17	3	2	fungicide	F	Imidazole	fenamidone
S18	3	2	fungicide	F	Imidazole	fenamidone
S03	1	3	fungicide	F	Imidazole	fenamidone
S01	1	3	fungicide	F	Imidazole	fenamidone
S09	1	3	fungicide	F	Imidazole	fenamidone
S11	1	3	fungicide	F	Imidazole	fenamidone
S02	1	3	fungicide	F	Imidazole	fenamidone
S07	1	3	fungicide	F	Imidazole	fenamidone
S13	1	3	fungicide	F	Imidazole	fenamidone
S12	1	3	fungicide	F	Imidazole	fenamidone
S08	1	3	fungicide	F	Imidazole	fenamidone
Sorg1	1	3	fungicide	F	Imidazole	fenamidone
S10	1	3	fungicide	F	Imidazole	fenamidone
S18	1	3	fungicide	F	Imidazole	fenamidone
S17	1	3	fungicide	F	Imidazole	fenamidone
S02	2	3	fungicide	F	Imidazole	fenamidone
S01	2	3	fungicide	F	Imidazole	fenamidone
S12	2	3	fungicide	F	Imidazole	fenamidone
S11	2	3	fungicide	F	Imidazole	fenamidone
S13	2	3	fungicide	F	Imidazole	fenamidone
S09	2	3	fungicide	F	Imidazole	fenamidone
S10	2	3	fungicide	F	Imidazole	fenamidone
S07	2	3	fungicide	F	Imidazole	fenamidone
S08	2	3	fungicide	F	Imidazole	fenamidone
S03	2	3	fungicide	F	Imidazole	fenamidone
Sorg1	3	3	fungicide	F	Imidazole	fenamidone
S01	3	3	fungicide	F	Imidazole	fenamidone
S17	2	3	fungicide	F	Imidazole	fenamidone
S12	3	3	fungicide	F	Imidazole	fenamidone
S07	3	3	fungicide	F	Imidazole	fenamidone
S13	3	3	fungicide	F	Imidazole	fenamidone
S02	3	3	fungicide	F	Imidazole	fenamidone
S09	3	3	fungicide	F	Imidazole	fenamidone
S11	3	3	fungicide	F	Imidazole	fenamidone
S10	3	3	fungicide	F	Imidazole	fenamidone
S03	3	3	fungicide	F	Imidazole	fenamidone
S08	3	3	fungicide	F	Imidazole	fenamidone
S17	3	3	fungicide	F	Imidazole	fenamidone
S01	1	4	fungicide	F	Imidazole	fenamidone
S13	1	4	fungicide	F	Imidazole	fenamidone
S09	1	4	fungicide	F	Imidazole	fenamidone
S10	1	4	fungicide	F	Imidazole	fenamidone
S12	1	4	fungicide	F	Imidazole	fenamidone
S11	1	4	fungicide	F	Imidazole	fenamidone
S17	1	4	fungicide	F	Imidazole	fenamidone
Sorg1	1	4	fungicide	F	Imidazole	fenamidone
S01	2	4	fungicide	F	Imidazole	fenamidone
S03	1	4	fungicide	F	Imidazole	fenamidone
S08	1	4	fungicide	F	Imidazole	fenamidone
S02	1	4	fungicide	F	Imidazole	fenamidone
S17	2	4	fungicide	F	Imidazole	fenamidone
S13	2	4	fungicide	F	Imidazole	fenamidone
S11	2	4	fungicide	F	Imidazole	fenamidone
S12	2	4	fungicide	F	Imidazole	fenamidone
Sorg1	2	4	fungicide	F	Imidazole	fenamidone
S07	1	4	fungicide	F	Imidazole	fenamidone
S02	2	4	fungicide	F	Imidazole	fenamidone
Sorg2	1	4	fungicide	F	Imidazole	fenamidone
S03	2	4	fungicide	F	Imidazole	fenamidone
S08	2	4	fungicide	F	Imidazole	fenamidone
Sorg1	3	4	fungicide	F	Imidazole	fenamidone
S09	2	4	fungicide	F	Imidazole	fenamidone
S10	2	4	fungicide	F	Imidazole	fenamidone
S07	2	4	fungicide	F	Imidazole	fenamidone
S01	3	4	fungicide	F	Imidazole	fenamidone
S12	3	4	fungicide	F	Imidazole	fenamidone
S13	3	4	fungicide	F	Imidazole	fenamidone
Sorg2	2	4	fungicide	F	Imidazole	fenamidone
S17	3	4	fungicide	F	Imidazole	fenamidone
S10	3	4	fungicide	F	Imidazole	fenamidone
S03	3	4	fungicide	F	Imidazole	fenamidone
S02	3	4	fungicide	F	Imidazole	fenamidone
S11	3	4	fungicide	F	Imidazole	fenamidone
Scontrol_2	1	4	fungicide	F	Imidazole	fenamidone
S07	3	4	fungicide	F	Imidazole	fenamidone
S08	3	4	fungicide	F	Imidazole	fenamidone
Scontrol_1	1	4	fungicide	F	Imidazole	fenamidone
S09	3	4	fungicide	F	Imidazole	fenamidone
Sorg2	3	4	fungicide	F	Imidazole	fenamidone
Sorg1	1	2	fungicide	F	Imidazole	fenamidone
S01	1	1	fungicide	TP	unclassified	fenamidone RPA *
S02	1	1	fungicide	TP	unclassified	fenamidone RPA *
S03	1	1	fungicide	TP	unclassified	fenamidone RPA *
Sorg1	1	1	fungicide	TP	unclassified	fenamidone RPA *
S05	1	1	fungicide	TP	unclassified	fenamidone RPA *
S06	1	1	fungicide	TP	unclassified	fenamidone RPA *
Sorg1	2	1	fungicide	TP	unclassified	fenamidone RPA *
S05	2	1	fungicide	TP	unclassified	fenamidone RPA *
S09	1	1	fungicide	TP	unclassified	fenamidone RPA *
S10	1	1	fungicide	TP	unclassified	fenamidone RPA *
S11	1	1	fungicide	TP	unclassified	fenamidone RPA *
S15	1	1	fungicide	TP	unclassified	fenamidone RPA *
S14	1	1	fungicide	TP	unclassified	fenamidone RPA *
S16	1	1	fungicide	TP	unclassified	fenamidone RPA *
S01	2	1	fungicide	TP	unclassified	fenamidone RPA *
S03	2	1	fungicide	TP	unclassified	fenamidone RPA *
S02	2	1	fungicide	TP	unclassified	fenamidone RPA *
S10	2	1	fungicide	TP	unclassified	fenamidone RPA *
S15	2	1	fungicide	TP	unclassified	fenamidone RPA *
S14	2	1	fungicide	TP	unclassified	fenamidone RPA *
S09	2	1	fungicide	TP	unclassified	fenamidone RPA *
S16	2	1	fungicide	TP	unclassified	fenamidone RPA *
S11	2	1	fungicide	TP	unclassified	fenamidone RPA *
S05	3	1	fungicide	TP	unclassified	fenamidone RPA *
S06	3	1	fungicide	TP	unclassified	fenamidone RPA *
Sorg1	3	1	fungicide	TP	unclassified	fenamidone RPA *
S09	3	1	fungicide	TP	unclassified	fenamidone RPA *
S15	3	1	fungicide	TP	unclassified	fenamidone RPA *
S14	3	1	fungicide	TP	unclassified	fenamidone RPA *
S01	3	1	fungicide	TP	unclassified	fenamidone RPA *
S02	3	1	fungicide	TP	unclassified	fenamidone RPA *
S03	3	1	fungicide	TP	unclassified	fenamidone RPA *
S11	3	1	fungicide	TP	unclassified	fenamidone RPA *
S10	3	1	fungicide	TP	unclassified	fenamidone RPA *
S16	3	1	fungicide	TP	unclassified	fenamidone RPA *
S05	1	2	fungicide	TP	unclassified	fenamidone RPA *
S01	1	2	fungicide	TP	unclassified	fenamidone RPA *
S03	1	2	fungicide	TP	unclassified	fenamidone RPA *
S04	1	2	fungicide	TP	unclassified	fenamidone RPA *
S16	1	2	fungicide	TP	unclassified	fenamidone RPA *
S02	1	2	fungicide	TP	unclassified	fenamidone RPA *
S15	1	2	fungicide	TP	unclassified	fenamidone RPA *
S14	1	2	fungicide	TP	unclassified	fenamidone RPA *
S09	1	2	fungicide	TP	unclassified	fenamidone RPA *
S10	1	2	fungicide	TP	unclassified	fenamidone RPA *
S11	1	2	fungicide	TP	unclassified	fenamidone RPA *
S17	1	2	fungicide	TP	unclassified	fenamidone RPA *
Sorg1	2	2	fungicide	TP	unclassified	fenamidone RPA *
S05	2	2	fungicide	TP	unclassified	fenamidone RPA *
S02	2	2	fungicide	TP	unclassified	fenamidone RPA *
S01	2	2	fungicide	TP	unclassified	fenamidone RPA *
S03	2	2	fungicide	TP	unclassified	fenamidone RPA *
S14	2	2	fungicide	TP	unclassified	fenamidone RPA *
S15	2	2	fungicide	TP	unclassified	fenamidone RPA *
S10	2	2	fungicide	TP	unclassified	fenamidone RPA *
S09	2	2	fungicide	TP	unclassified	fenamidone RPA *
S11	2	2	fungicide	TP	unclassified	fenamidone RPA *
S01	3	2	fungicide	TP	unclassified	fenamidone RPA *
S02	3	2	fungicide	TP	unclassified	fenamidone RPA *
S16	2	2	fungicide	TP	unclassified	fenamidone RPA *
S17	2	2	fungicide	TP	unclassified	fenamidone RPA *
S05	3	2	fungicide	TP	unclassified	fenamidone RPA *
S04	3	2	fungicide	TP	unclassified	fenamidone RPA *
S03	3	2	fungicide	TP	unclassified	fenamidone RPA *
S10	3	2	fungicide	TP	unclassified	fenamidone RPA *
S15	3	2	fungicide	TP	unclassified	fenamidone RPA *
S14	3	2	fungicide	TP	unclassified	fenamidone RPA *
Sorg1	3	2	fungicide	TP	unclassified	fenamidone RPA *
S11	3	2	fungicide	TP	unclassified	fenamidone RPA *
S09	3	2	fungicide	TP	unclassified	fenamidone RPA *
S17	3	2	fungicide	TP	unclassified	fenamidone RPA *
S18	3	2	fungicide	TP	unclassified	fenamidone RPA *
S03	1	3	fungicide	TP	unclassified	fenamidone RPA *
S01	1	3	fungicide	TP	unclassified	fenamidone RPA *
S09	1	3	fungicide	TP	unclassified	fenamidone RPA *
S11	1	3	fungicide	TP	unclassified	fenamidone RPA *
S02	1	3	fungicide	TP	unclassified	fenamidone RPA *
S07	1	3	fungicide	TP	unclassified	fenamidone RPA *
S13	1	3	fungicide	TP	unclassified	fenamidone RPA *
S12	1	3	fungicide	TP	unclassified	fenamidone RPA *
S08	1	3	fungicide	TP	unclassified	fenamidone RPA *
Sorg1	1	3	fungicide	TP	unclassified	fenamidone RPA *
S10	1	3	fungicide	TP	unclassified	fenamidone RPA *
S18	1	3	fungicide	TP	unclassified	fenamidone RPA *
S17	1	3	fungicide	TP	unclassified	fenamidone RPA *
S02	2	3	fungicide	TP	unclassified	fenamidone RPA *
S01	2	3	fungicide	TP	unclassified	fenamidone RPA *
S12	2	3	fungicide	TP	unclassified	fenamidone RPA *
S11	2	3	fungicide	TP	unclassified	fenamidone RPA *
S13	2	3	fungicide	TP	unclassified	fenamidone RPA *
S09	2	3	fungicide	TP	unclassified	fenamidone RPA *
S10	2	3	fungicide	TP	unclassified	fenamidone RPA *
S07	2	3	fungicide	TP	unclassified	fenamidone RPA *
S08	2	3	fungicide	TP	unclassified	fenamidone RPA *
S03	2	3	fungicide	TP	unclassified	fenamidone RPA *
Sorg1	3	3	fungicide	TP	unclassified	fenamidone RPA *
S01	3	3	fungicide	TP	unclassified	fenamidone RPA *
S17	2	3	fungicide	TP	unclassified	fenamidone RPA *
S12	3	3	fungicide	TP	unclassified	fenamidone RPA *
S07	3	3	fungicide	TP	unclassified	fenamidone RPA *
S13	3	3	fungicide	TP	unclassified	fenamidone RPA *
S02	3	3	fungicide	TP	unclassified	fenamidone RPA *
S09	3	3	fungicide	TP	unclassified	fenamidone RPA *
S11	3	3	fungicide	TP	unclassified	fenamidone RPA *
S10	3	3	fungicide	TP	unclassified	fenamidone RPA *
S03	3	3	fungicide	TP	unclassified	fenamidone RPA *
S08	3	3	fungicide	TP	unclassified	fenamidone RPA *
S17	3	3	fungicide	TP	unclassified	fenamidone RPA *
S01	1	4	fungicide	TP	unclassified	fenamidone RPA *
S13	1	4	fungicide	TP	unclassified	fenamidone RPA *
S09	1	4	fungicide	TP	unclassified	fenamidone RPA *
S10	1	4	fungicide	TP	unclassified	fenamidone RPA *
S12	1	4	fungicide	TP	unclassified	fenamidone RPA *	0.12
S11	1	4	fungicide	TP	unclassified	fenamidone RPA *
S17	1	4	fungicide	TP	unclassified	fenamidone RPA *
Sorg1	1	4	fungicide	TP	unclassified	fenamidone RPA *
S01	2	4	fungicide	TP	unclassified	fenamidone RPA *
S03	1	4	fungicide	TP	unclassified	fenamidone RPA *
S08	1	4	fungicide	TP	unclassified	fenamidone RPA *	0.14
S02	1	4	fungicide	TP	unclassified	fenamidone RPA *
S17	2	4	fungicide	TP	unclassified	fenamidone RPA *
S13	2	4	fungicide	TP	unclassified	fenamidone RPA *	0.11
S11	2	4	fungicide	TP	unclassified	fenamidone RPA *
S12	2	4	fungicide	TP	unclassified	fenamidone RPA *
Sorg1	2	4	fungicide	TP	unclassified	fenamidone RPA *
S07	1	4	fungicide	TP	unclassified	fenamidone RPA *
S02	2	4	fungicide	TP	unclassified	fenamidone RPA *
Sorg2	1	4	fungicide	TP	unclassified	fenamidone RPA *
S03	2	4	fungicide	TP	unclassified	fenamidone RPA *
S08	2	4	fungicide	TP	unclassified	fenamidone RPA *
Sorg1	3	4	fungicide	TP	unclassified	fenamidone RPA *
S09	2	4	fungicide	TP	unclassified	fenamidone RPA *
S10	2	4	fungicide	TP	unclassified	fenamidone RPA *
S07	2	4	fungicide	TP	unclassified	fenamidone RPA *
S01	3	4	fungicide	TP	unclassified	fenamidone RPA *
S12	3	4	fungicide	TP	unclassified	fenamidone RPA *
S13	3	4	fungicide	TP	unclassified	fenamidone RPA *
Sorg2	2	4	fungicide	TP	unclassified	fenamidone RPA *
S17	3	4	fungicide	TP	unclassified	fenamidone RPA *
S10	3	4	fungicide	TP	unclassified	fenamidone RPA *
S03	3	4	fungicide	TP	unclassified	fenamidone RPA *
S02	3	4	fungicide	TP	unclassified	fenamidone RPA *
S11	3	4	fungicide	TP	unclassified	fenamidone RPA *
Scontrol_2	1	4	fungicide	TP	unclassified	fenamidone RPA *
S07	3	4	fungicide	TP	unclassified	fenamidone RPA *
S08	3	4	fungicide	TP	unclassified	fenamidone RPA *
Scontrol_1	1	4	fungicide	TP	unclassified	fenamidone RPA *
S09	3	4	fungicide	TP	unclassified	fenamidone RPA *
Sorg2	3	4	fungicide	TP	unclassified	fenamidone RPA *
Sorg1	1	2	fungicide	TP	unclassified	fenamidone RPA *
S01	1	1	fungicide	F	benzamide	fluopicolide	5.4
S02	1	1	fungicide	F	benzamide	fluopicolide
S03	1	1	fungicide	F	benzamide	fluopicolide
Sorg1	1	1	fungicide	F	benzamide	fluopicolide
S05	1	1	fungicide	F	benzamide	fluopicolide	11.23
S06	1	1	fungicide	F	benzamide	fluopicolide
Sorg1	2	1	fungicide	F	benzamide	fluopicolide
S05	2	1	fungicide	F	benzamide	fluopicolide	23.99
S09	1	1	fungicide	F	benzamide	fluopicolide
S10	1	1	fungicide	F	benzamide	fluopicolide
S11	1	1	fungicide	F	benzamide	fluopicolide
S15	1	1	fungicide	F	benzamide	fluopicolide
S14	1	1	fungicide	F	benzamide	fluopicolide
S16	1	1	fungicide	F	benzamide	fluopicolide	12.97
S01	2	1	fungicide	F	benzamide	fluopicolide	6.56
S03	2	1	fungicide	F	benzamide	fluopicolide
S02	2	1	fungicide	F	benzamide	fluopicolide
S10	2	1	fungicide	F	benzamide	fluopicolide
S15	2	1	fungicide	F	benzamide	fluopicolide
S14	2	1	fungicide	F	benzamide	fluopicolide
S09	2	1	fungicide	F	benzamide	fluopicolide
S16	2	1	fungicide	F	benzamide	fluopicolide	10.35
S11	2	1	fungicide	F	benzamide	fluopicolide
S05	3	1	fungicide	F	benzamide	fluopicolide	22.13
S06	3	1	fungicide	F	benzamide	fluopicolide
Sorg1	3	1	fungicide	F	benzamide	fluopicolide
S09	3	1	fungicide	F	benzamide	fluopicolide
S15	3	1	fungicide	F	benzamide	fluopicolide
S14	3	1	fungicide	F	benzamide	fluopicolide
S01	3	1	fungicide	F	benzamide	fluopicolide	9.65
S02	3	1	fungicide	F	benzamide	fluopicolide
S03	3	1	fungicide	F	benzamide	fluopicolide
S11	3	1	fungicide	F	benzamide	fluopicolide
S10	3	1	fungicide	F	benzamide	fluopicolide
S16	3	1	fungicide	F	benzamide	fluopicolide	12.42
S05	1	2	fungicide	F	benzamide	fluopicolide	7.72
S01	1	2	fungicide	F	benzamide	fluopicolide
S03	1	2	fungicide	F	benzamide	fluopicolide
S04	1	2	fungicide	F	benzamide	fluopicolide	31.35
S16	1	2	fungicide	F	benzamide	fluopicolide
S02	1	2	fungicide	F	benzamide	fluopicolide
S15	1	2	fungicide	F	benzamide	fluopicolide
S14	1	2	fungicide	F	benzamide	fluopicolide
S09	1	2	fungicide	F	benzamide	fluopicolide
S10	1	2	fungicide	F	benzamide	fluopicolide
S11	1	2	fungicide	F	benzamide	fluopicolide
S17	1	2	fungicide	F	benzamide	fluopicolide
Sorg1	2	2	fungicide	F	benzamide	fluopicolide
S05	2	2	fungicide	F	benzamide	fluopicolide	5.51
S02	2	2	fungicide	F	benzamide	fluopicolide
S01	2	2	fungicide	F	benzamide	fluopicolide
S03	2	2	fungicide	F	benzamide	fluopicolide
S14	2	2	fungicide	F	benzamide	fluopicolide
S15	2	2	fungicide	F	benzamide	fluopicolide
S10	2	2	fungicide	F	benzamide	fluopicolide
S09	2	2	fungicide	F	benzamide	fluopicolide	62.55
S11	2	2	fungicide	F	benzamide	fluopicolide
S01	3	2	fungicide	F	benzamide	fluopicolide
S02	3	2	fungicide	F	benzamide	fluopicolide
S16	2	2	fungicide	F	benzamide	fluopicolide
S17	2	2	fungicide	F	benzamide	fluopicolide
S05	3	2	fungicide	F	benzamide	fluopicolide
S04	3	2	fungicide	F	benzamide	fluopicolide	16.49
S03	3	2	fungicide	F	benzamide	fluopicolide
S10	3	2	fungicide	F	benzamide	fluopicolide
S15	3	2	fungicide	F	benzamide	fluopicolide
S14	3	2	fungicide	F	benzamide	fluopicolide
Sorg1	3	2	fungicide	F	benzamide	fluopicolide
S11	3	2	fungicide	F	benzamide	fluopicolide
S09	3	2	fungicide	F	benzamide	fluopicolide	43
S17	3	2	fungicide	F	benzamide	fluopicolide
S18	3	2	fungicide	F	benzamide	fluopicolide
S03	1	3	fungicide	F	benzamide	fluopicolide
S01	1	3	fungicide	F	benzamide	fluopicolide
S09	1	3	fungicide	F	benzamide	fluopicolide	16.01
S11	1	3	fungicide	F	benzamide	fluopicolide
S02	1	3	fungicide	F	benzamide	fluopicolide
S07	1	3	fungicide	F	benzamide	fluopicolide
S13	1	3	fungicide	F	benzamide	fluopicolide
S12	1	3	fungicide	F	benzamide	fluopicolide
S08	1	3	fungicide	F	benzamide	fluopicolide
Sorg1	1	3	fungicide	F	benzamide	fluopicolide
S10	1	3	fungicide	F	benzamide	fluopicolide
S18	1	3	fungicide	F	benzamide	fluopicolide
S17	1	3	fungicide	F	benzamide	fluopicolide
S02	2	3	fungicide	F	benzamide	fluopicolide
S01	2	3	fungicide	F	benzamide	fluopicolide
S12	2	3	fungicide	F	benzamide	fluopicolide
S11	2	3	fungicide	F	benzamide	fluopicolide
S13	2	3	fungicide	F	benzamide	fluopicolide
S09	2	3	fungicide	F	benzamide	fluopicolide	8.65
S10	2	3	fungicide	F	benzamide	fluopicolide
S07	2	3	fungicide	F	benzamide	fluopicolide
S08	2	3	fungicide	F	benzamide	fluopicolide
S03	2	3	fungicide	F	benzamide	fluopicolide
Sorg1	3	3	fungicide	F	benzamide	fluopicolide
S01	3	3	fungicide	F	benzamide	fluopicolide
S17	2	3	fungicide	F	benzamide	fluopicolide
S12	3	3	fungicide	F	benzamide	fluopicolide
S07	3	3	fungicide	F	benzamide	fluopicolide
S13	3	3	fungicide	F	benzamide	fluopicolide
S02	3	3	fungicide	F	benzamide	fluopicolide
S09	3	3	fungicide	F	benzamide	fluopicolide	12.59
S11	3	3	fungicide	F	benzamide	fluopicolide
S10	3	3	fungicide	F	benzamide	fluopicolide
S03	3	3	fungicide	F	benzamide	fluopicolide
S08	3	3	fungicide	F	benzamide	fluopicolide
S17	3	3	fungicide	F	benzamide	fluopicolide
S01	1	4	fungicide	F	benzamide	fluopicolide
S13	1	4	fungicide	F	benzamide	fluopicolide
S09	1	4	fungicide	F	benzamide	fluopicolide
S10	1	4	fungicide	F	benzamide	fluopicolide
S12	1	4	fungicide	F	benzamide	fluopicolide
S11	1	4	fungicide	F	benzamide	fluopicolide
S17	1	4	fungicide	F	benzamide	fluopicolide
Sorg1	1	4	fungicide	F	benzamide	fluopicolide
S01	2	4	fungicide	F	benzamide	fluopicolide
S03	1	4	fungicide	F	benzamide	fluopicolide
S08	1	4	fungicide	F	benzamide	fluopicolide
S02	1	4	fungicide	F	benzamide	fluopicolide
S17	2	4	fungicide	F	benzamide	fluopicolide
S13	2	4	fungicide	F	benzamide	fluopicolide
S11	2	4	fungicide	F	benzamide	fluopicolide
S12	2	4	fungicide	F	benzamide	fluopicolide
Sorg1	2	4	fungicide	F	benzamide	fluopicolide
S07	1	4	fungicide	F	benzamide	fluopicolide
S02	2	4	fungicide	F	benzamide	fluopicolide
Sorg2	1	4	fungicide	F	benzamide	fluopicolide
S03	2	4	fungicide	F	benzamide	fluopicolide
S08	2	4	fungicide	F	benzamide	fluopicolide
Sorg1	3	4	fungicide	F	benzamide	fluopicolide
S09	2	4	fungicide	F	benzamide	fluopicolide	7.53
S10	2	4	fungicide	F	benzamide	fluopicolide
S07	2	4	fungicide	F	benzamide	fluopicolide
S01	3	4	fungicide	F	benzamide	fluopicolide
S12	3	4	fungicide	F	benzamide	fluopicolide
S13	3	4	fungicide	F	benzamide	fluopicolide
Sorg2	2	4	fungicide	F	benzamide	fluopicolide
S17	3	4	fungicide	F	benzamide	fluopicolide
S10	3	4	fungicide	F	benzamide	fluopicolide
S03	3	4	fungicide	F	benzamide	fluopicolide
S02	3	4	fungicide	F	benzamide	fluopicolide
S11	3	4	fungicide	F	benzamide	fluopicolide
Scontrol_2	1	4	fungicide	F	benzamide	fluopicolide
S07	3	4	fungicide	F	benzamide	fluopicolide
S08	3	4	fungicide	F	benzamide	fluopicolide
Scontrol_1	1	4	fungicide	F	benzamide	fluopicolide
S09	3	4	fungicide	F	benzamide	fluopicolide
Sorg2	3	4	fungicide	F	benzamide	fluopicolide
Sorg1	1	2	fungicide	F	benzamide	fluopicolide
S01	1	1	fungicide	F	phenylamide	metalaxyl
S02	1	1	fungicide	F	phenylamide	metalaxyl
S03	1	1	fungicide	F	phenylamide	metalaxyl
Sorg1	1	1	fungicide	F	phenylamide	metalaxyl
S05	1	1	fungicide	F	phenylamide	metalaxyl
S06	1	1	fungicide	F	phenylamide	metalaxyl
Sorg1	2	1	fungicide	F	phenylamide	metalaxyl
S05	2	1	fungicide	F	phenylamide	metalaxyl
S09	1	1	fungicide	F	phenylamide	metalaxyl
S10	1	1	fungicide	F	phenylamide	metalaxyl
S11	1	1	fungicide	F	phenylamide	metalaxyl
S15	1	1	fungicide	F	phenylamide	metalaxyl
S14	1	1	fungicide	F	phenylamide	metalaxyl
S16	1	1	fungicide	F	phenylamide	metalaxyl
S01	2	1	fungicide	F	phenylamide	metalaxyl
S03	2	1	fungicide	F	phenylamide	metalaxyl
S02	2	1	fungicide	F	phenylamide	metalaxyl
S10	2	1	fungicide	F	phenylamide	metalaxyl
S15	2	1	fungicide	F	phenylamide	metalaxyl
S14	2	1	fungicide	F	phenylamide	metalaxyl
S09	2	1	fungicide	F	phenylamide	metalaxyl
S16	2	1	fungicide	F	phenylamide	metalaxyl
S11	2	1	fungicide	F	phenylamide	metalaxyl
S05	3	1	fungicide	F	phenylamide	metalaxyl
S06	3	1	fungicide	F	phenylamide	metalaxyl
Sorg1	3	1	fungicide	F	phenylamide	metalaxyl
S09	3	1	fungicide	F	phenylamide	metalaxyl
S15	3	1	fungicide	F	phenylamide	metalaxyl
S14	3	1	fungicide	F	phenylamide	metalaxyl
S01	3	1	fungicide	F	phenylamide	metalaxyl
S02	3	1	fungicide	F	phenylamide	metalaxyl
S03	3	1	fungicide	F	phenylamide	metalaxyl
S11	3	1	fungicide	F	phenylamide	metalaxyl
S10	3	1	fungicide	F	phenylamide	metalaxyl
S16	3	1	fungicide	F	phenylamide	metalaxyl
S05	1	2	fungicide	F	phenylamide	metalaxyl
S01	1	2	fungicide	F	phenylamide	metalaxyl
S03	1	2	fungicide	F	phenylamide	metalaxyl
S04	1	2	fungicide	F	phenylamide	metalaxyl
S16	1	2	fungicide	F	phenylamide	metalaxyl
S02	1	2	fungicide	F	phenylamide	metalaxyl
S15	1	2	fungicide	F	phenylamide	metalaxyl
S14	1	2	fungicide	F	phenylamide	metalaxyl
S09	1	2	fungicide	F	phenylamide	metalaxyl
S10	1	2	fungicide	F	phenylamide	metalaxyl
S11	1	2	fungicide	F	phenylamide	metalaxyl
S17	1	2	fungicide	F	phenylamide	metalaxyl
Sorg1	2	2	fungicide	F	phenylamide	metalaxyl
S05	2	2	fungicide	F	phenylamide	metalaxyl
S02	2	2	fungicide	F	phenylamide	metalaxyl
S01	2	2	fungicide	F	phenylamide	metalaxyl
S03	2	2	fungicide	F	phenylamide	metalaxyl
S14	2	2	fungicide	F	phenylamide	metalaxyl
S15	2	2	fungicide	F	phenylamide	metalaxyl
S10	2	2	fungicide	F	phenylamide	metalaxyl	17.02
S09	2	2	fungicide	F	phenylamide	metalaxyl
S11	2	2	fungicide	F	phenylamide	metalaxyl	38.62
S01	3	2	fungicide	F	phenylamide	metalaxyl
S02	3	2	fungicide	F	phenylamide	metalaxyl	23.24
S16	2	2	fungicide	F	phenylamide	metalaxyl
S17	2	2	fungicide	F	phenylamide	metalaxyl	52.15
S05	3	2	fungicide	F	phenylamide	metalaxyl
S04	3	2	fungicide	F	phenylamide	metalaxyl
S03	3	2	fungicide	F	phenylamide	metalaxyl
S10	3	2	fungicide	F	phenylamide	metalaxyl
S15	3	2	fungicide	F	phenylamide	metalaxyl
S14	3	2	fungicide	F	phenylamide	metalaxyl
Sorg1	3	2	fungicide	F	phenylamide	metalaxyl
S11	3	2	fungicide	F	phenylamide	metalaxyl	32.1
S09	3	2	fungicide	F	phenylamide	metalaxyl
S17	3	2	fungicide	F	phenylamide	metalaxyl	86.55
S18	3	2	fungicide	F	phenylamide	metalaxyl	79.57
S03	1	3	fungicide	F	phenylamide	metalaxyl
S01	1	3	fungicide	F	phenylamide	metalaxyl
S09	1	3	fungicide	F	phenylamide	metalaxyl
S11	1	3	fungicide	F	phenylamide	metalaxyl
S02	1	3	fungicide	F	phenylamide	metalaxyl
S07	1	3	fungicide	F	phenylamide	metalaxyl
S13	1	3	fungicide	F	phenylamide	metalaxyl
S12	1	3	fungicide	F	phenylamide	metalaxyl
S08	1	3	fungicide	F	phenylamide	metalaxyl
Sorg1	1	3	fungicide	F	phenylamide	metalaxyl
S10	1	3	fungicide	F	phenylamide	metalaxyl
S18	1	3	fungicide	F	phenylamide	metalaxyl
S17	1	3	fungicide	F	phenylamide	metalaxyl
S02	2	3	fungicide	F	phenylamide	metalaxyl
S01	2	3	fungicide	F	phenylamide	metalaxyl
S12	2	3	fungicide	F	phenylamide	metalaxyl
S11	2	3	fungicide	F	phenylamide	metalaxyl
S13	2	3	fungicide	F	phenylamide	metalaxyl
S09	2	3	fungicide	F	phenylamide	metalaxyl
S10	2	3	fungicide	F	phenylamide	metalaxyl
S07	2	3	fungicide	F	phenylamide	metalaxyl
S08	2	3	fungicide	F	phenylamide	metalaxyl
S03	2	3	fungicide	F	phenylamide	metalaxyl
Sorg1	3	3	fungicide	F	phenylamide	metalaxyl
S01	3	3	fungicide	F	phenylamide	metalaxyl
S17	2	3	fungicide	F	phenylamide	metalaxyl
S12	3	3	fungicide	F	phenylamide	metalaxyl
S07	3	3	fungicide	F	phenylamide	metalaxyl
S13	3	3	fungicide	F	phenylamide	metalaxyl
S02	3	3	fungicide	F	phenylamide	metalaxyl
S09	3	3	fungicide	F	phenylamide	metalaxyl
S11	3	3	fungicide	F	phenylamide	metalaxyl
S10	3	3	fungicide	F	phenylamide	metalaxyl
S03	3	3	fungicide	F	phenylamide	metalaxyl
S08	3	3	fungicide	F	phenylamide	metalaxyl
S17	3	3	fungicide	F	phenylamide	metalaxyl
S01	1	4	fungicide	F	phenylamide	metalaxyl
S13	1	4	fungicide	F	phenylamide	metalaxyl
S09	1	4	fungicide	F	phenylamide	metalaxyl
S10	1	4	fungicide	F	phenylamide	metalaxyl
S12	1	4	fungicide	F	phenylamide	metalaxyl
S11	1	4	fungicide	F	phenylamide	metalaxyl
S17	1	4	fungicide	F	phenylamide	metalaxyl
Sorg1	1	4	fungicide	F	phenylamide	metalaxyl
S01	2	4	fungicide	F	phenylamide	metalaxyl
S03	1	4	fungicide	F	phenylamide	metalaxyl
S08	1	4	fungicide	F	phenylamide	metalaxyl
S02	1	4	fungicide	F	phenylamide	metalaxyl
S17	2	4	fungicide	F	phenylamide	metalaxyl
S13	2	4	fungicide	F	phenylamide	metalaxyl
S11	2	4	fungicide	F	phenylamide	metalaxyl
S12	2	4	fungicide	F	phenylamide	metalaxyl
Sorg1	2	4	fungicide	F	phenylamide	metalaxyl
S07	1	4	fungicide	F	phenylamide	metalaxyl
S02	2	4	fungicide	F	phenylamide	metalaxyl
Sorg2	1	4	fungicide	F	phenylamide	metalaxyl
S03	2	4	fungicide	F	phenylamide	metalaxyl
S08	2	4	fungicide	F	phenylamide	metalaxyl
Sorg1	3	4	fungicide	F	phenylamide	metalaxyl
S09	2	4	fungicide	F	phenylamide	metalaxyl
S10	2	4	fungicide	F	phenylamide	metalaxyl	32.25
S07	2	4	fungicide	F	phenylamide	metalaxyl
S01	3	4	fungicide	F	phenylamide	metalaxyl
S12	3	4	fungicide	F	phenylamide	metalaxyl
S13	3	4	fungicide	F	phenylamide	metalaxyl
Sorg2	2	4	fungicide	F	phenylamide	metalaxyl
S17	3	4	fungicide	F	phenylamide	metalaxyl
S10	3	4	fungicide	F	phenylamide	metalaxyl
S03	3	4	fungicide	F	phenylamide	metalaxyl
S02	3	4	fungicide	F	phenylamide	metalaxyl
S11	3	4	fungicide	F	phenylamide	metalaxyl
Scontrol_2	1	4	fungicide	F	phenylamide	metalaxyl
S07	3	4	fungicide	F	phenylamide	metalaxyl	11.31
S08	3	4	fungicide	F	phenylamide	metalaxyl
Scontrol_1	1	4	fungicide	F	phenylamide	metalaxyl
S09	3	4	fungicide	F	phenylamide	metalaxyl
Sorg2	3	4	fungicide	F	phenylamide	metalaxyl
Sorg1	1	2	fungicide	F	phenylamide	metalaxyl
S01	1	1	fungicide	F	strobilurin	pyraclostrobin
S02	1	1	fungicide	F	strobilurin	pyraclostrobin
S03	1	1	fungicide	F	strobilurin	pyraclostrobin
Sorg1	1	1	fungicide	F	strobilurin	pyraclostrobin
S05	1	1	fungicide	F	strobilurin	pyraclostrobin
S06	1	1	fungicide	F	strobilurin	pyraclostrobin
Sorg1	2	1	fungicide	F	strobilurin	pyraclostrobin
S05	2	1	fungicide	F	strobilurin	pyraclostrobin
S09	1	1	fungicide	F	strobilurin	pyraclostrobin
S10	1	1	fungicide	F	strobilurin	pyraclostrobin
S11	1	1	fungicide	F	strobilurin	pyraclostrobin
S15	1	1	fungicide	F	strobilurin	pyraclostrobin
S14	1	1	fungicide	F	strobilurin	pyraclostrobin
S16	1	1	fungicide	F	strobilurin	pyraclostrobin
S01	2	1	fungicide	F	strobilurin	pyraclostrobin
S03	2	1	fungicide	F	strobilurin	pyraclostrobin
S02	2	1	fungicide	F	strobilurin	pyraclostrobin
S10	2	1	fungicide	F	strobilurin	pyraclostrobin
S15	2	1	fungicide	F	strobilurin	pyraclostrobin
S14	2	1	fungicide	F	strobilurin	pyraclostrobin
S09	2	1	fungicide	F	strobilurin	pyraclostrobin
S16	2	1	fungicide	F	strobilurin	pyraclostrobin
S11	2	1	fungicide	F	strobilurin	pyraclostrobin
S05	3	1	fungicide	F	strobilurin	pyraclostrobin
S06	3	1	fungicide	F	strobilurin	pyraclostrobin	20.4
Sorg1	3	1	fungicide	F	strobilurin	pyraclostrobin
S09	3	1	fungicide	F	strobilurin	pyraclostrobin
S15	3	1	fungicide	F	strobilurin	pyraclostrobin
S14	3	1	fungicide	F	strobilurin	pyraclostrobin
S01	3	1	fungicide	F	strobilurin	pyraclostrobin
S02	3	1	fungicide	F	strobilurin	pyraclostrobin
S03	3	1	fungicide	F	strobilurin	pyraclostrobin
S11	3	1	fungicide	F	strobilurin	pyraclostrobin
S10	3	1	fungicide	F	strobilurin	pyraclostrobin
S16	3	1	fungicide	F	strobilurin	pyraclostrobin
S05	1	2	fungicide	F	strobilurin	pyraclostrobin
S01	1	2	fungicide	F	strobilurin	pyraclostrobin
S03	1	2	fungicide	F	strobilurin	pyraclostrobin
S04	1	2	fungicide	F	strobilurin	pyraclostrobin
S16	1	2	fungicide	F	strobilurin	pyraclostrobin
S02	1	2	fungicide	F	strobilurin	pyraclostrobin
S15	1	2	fungicide	F	strobilurin	pyraclostrobin
S14	1	2	fungicide	F	strobilurin	pyraclostrobin
S09	1	2	fungicide	F	strobilurin	pyraclostrobin
S10	1	2	fungicide	F	strobilurin	pyraclostrobin
S11	1	2	fungicide	F	strobilurin	pyraclostrobin
S17	1	2	fungicide	F	strobilurin	pyraclostrobin
Sorg1	2	2	fungicide	F	strobilurin	pyraclostrobin
S05	2	2	fungicide	F	strobilurin	pyraclostrobin
[truncated: 3,701 more rows]
